# Supplementary material for: Sex differences in vocal communication of freely interacting adult mice depend upon behavioral context
Source: PLoS One. 2018 Sep 21;13(9):e0204527. doi: 10.1371/journal.pone.0204527 (PMC6150532; doi:10.1371/journal.pone.0204527)
Supplement: S1 Table — For each vocalization, information is provide indicating the date of the recording, vocalization number, emitter, bandwidth (Hz), duration (ms), high frequency (Hz), low frequency (Hz), mean fundamental frequency (Hz), slope (Hz/s), amplitude, and context. (XLSX) [file pone.0204527.s001.xlsx]

## Sheet: Sheet1
Recording Date	Vocalization Number	Emitter	Bandwidth (Hz)	Duration (ms)	High Frequency (Hz)	Low Frequency (Hz)	Mean Fundamental Frequency (Hz)	Slope (Hz/s)	Amplitude (V)	Context
1112016	1	Male	10302	14.336	86480	76177.9	81382.9	-660254	0.0853944	0
1112016	2	Male	14772.4	32.128	91935.8	77163.5	82339.6	-363974	0.120465	0
1112016	3	Male	5397.91	16.512	82494.4	77096.5	80114.6	-257610	0.108107	0
1112016	4	Male	6710.88	13.312	82468.6	75757.7	78977	-561018	0.0350103	0
1112016	5	Female	6770.42	10.24	86967.4	80197	83137.9	-673048	0.0262599	0
1112016	6	Male	5153.02	11.264	82299.5	77146.4	80557.8	-484971	0.0365756	0
1112016	7	Male	2534.79	10.624	82533	79998.2	80820	216694	0.0355345	0
1112016	8	Male	13910.9	35.072	89799.6	75888.7	81749.2	383669	0.088378	0
1112016	9	Male	19478	20.096	86136	66658	78335.1	955417	0.0465879	0
1112016	10	Male	4915.15	14.592	83691.5	78776.3	81377.3	204060	0.0731338	0
1112016	11	Male	1724.92	11.008	59479.4	57754.4	58665.3	-5768.33	0.0216721	0
1112016	12	Male	8454.28	14.72	86570.7	78116.4	83565.7	447202	0.0304709	0
1112016	13	Male	2720.43	11.648	72252.3	69531.9	70524.8	-7460.83	0.0463682	Not Close
1112016	14	Male	7944.05	13.952	77426.9	69482.9	72014	-137214	0.0843584	Not Close
1112016	15	Male	7517.4	13.696	81335.3	73817.9	76275.5	313147	0.0726202	Not Close
1112016	16	Male	2927.61	10.88	79076.9	76149.3	77795.5	61014.1	0.143524	Not Close
1112016	17	Male	27441.9	18.304	97910.2	70468.3	82907.9	1.4849e+06	0.0969191	Not Close
1112016	18	Male	8084.88	13.44	97398.5	89313.7	94034.8	574230	0.1112	Not Close
1112016	19	Male	12583.5	30.848	82596.2	70012.6	76917.5	-327755	0.147775	Not Close
1112016	20	Male	5731.62	26.24	83123.5	77391.9	79734.9	22433.2	0.110807	Not Close
1112016	21	Male	11963.7	12.032	84348.5	72384.9	78427.7	743111	0.0849327	Not Close
1112016	22	Male	8146.08	13.312	82237.6	74091.5	77242.8	294422	0.0710347	Not Close
1112016	23	Male	12833.9	10.752	101947	89113.4	96417.9	1.29712e+06	0.0380133	Not Close
1112016	24	Male	6658.65	15.488	83881.3	77222.7	79537.5	119166	0.0579701	Not Close
1112016	25	Male	13203	11.52	99712.8	86509.7	94453.4	1.18829e+06	0.0350077	Not Close
1112016	26	Male	12673.8	11.648	94496.8	81823	86496	-1.29833e+06	0.0403127	Not Close
1112016	27	Male	7317.18	16.896	79751.4	72434.2	77404	-241050	0.065782	Not Close
1112016	28	Male	14022.4	16.896	82511.4	68489.1	75862.2	777530	0.0729051	Not Close
1112016	29	Male	8955.73	18.56	86036.5	77080.8	79458.6	263881	0.0955217	Not Close
1112016	30	Male	7954.08	15.36	72390.7	64436.6	68529	-303663	0.0432312	Not Close
1112016	31	Male	18828.9	19.712	86946.6	68117.7	76680.5	1.13351e+06	0.0867353	Not Close
1112016	32	Male	15550.8	19.072	85602.7	70051.9	79197.8	637347	0.156697	Not Close
1112016	33	Male	5881.54	22.272	82819.8	76938.3	79066.5	-59066.7	0.29671	Not Close
1112016	34	Male	13925.6	36.608	90917.1	76991.4	81027.1	151933	0.250455	Not Close
1112016	35	Male	9578.38	19.584	82796.5	73218.1	77548.4	304910	0.137275	Not Close
1112016	36	Male	40156.8	32.896	109985	69828.4	94236.3	1.20343e+06	0.0819631	Not Close
1112016	37	Male	20977.6	26.88	81407.5	60429.9	72104.8	-703252	0.0737857	Not Close
1112016	38	Male	7732.29	16	83821.5	76089.3	77792.8	-9187.84	0.159042	Not Close
1112016	39	Male	6178.94	15.488	83852.6	77673.7	80158.1	386901	0.0633829	Not Close
1112016	40	Male	13191.3	14.592	102335	89144	94743.6	958771	0.0639529	Not Close
1112016	41	Male	13309.7	21.12	79099.1	65789.3	71932.2	-809649	0.0565859	Not Close
1112016	42	Male	12887	15.232	86535.9	73648.9	78193.5	272759	0.0702798	Not Close
1112016	43	Male	6233.91	12.544	83915.5	77681.6	80006.6	-383119	0.103392	Not Close
1112016	44	Male	20746.2	21.12	86496.9	65750.7	75160.7	995458	0.110691	0
1112016	45	Male	22879.5	54.528	92182.8	69303.3	75479	-312082	0.0904044	0
1112016	46	Male	13992.6	12.928	84294.8	70302.1	76280.3	998472	0.0567385	0
1112016	47	Male	10740.4	10.624	78914.3	68173.9	74049.6	1.07385e+06	0.0669816	0
1112016	48	Male	13014.7	18.688	83876.7	70861.9	73762.3	474187	0.0832965	Not Close
1112016	49	Male	14760	22.912	81909	67149	74768.6	-680100	0.0499483	Not Close
1112016	50	Male	11509.4	19.584	85882.9	74373.5	78625.6	312189	0.0512568	Not Close
1112016	51	Male	12572.2	9.984	86469.5	73897.3	80182.9	1.16156e+06	0.0717374	Not Close
1112016	52	Male	13134.4	15.616	81735.3	68600.9	72877.2	727275	0.0447047	Not Close
1112016	53	Male	5090.51	9.984	63037.8	57947.3	60790.2	-322732	0.0198089	Not Close
1112016	54	Male	14589.3	11.264	82765	68175.7	75732.4	1.21731e+06	0.118577	Not Close
1112016	55	Male	31133.2	19.2	99769.3	68636.1	82185.2	1.50254e+06	0.125135	Not Close
1112016	56	Male	15945.1	14.464	86377.8	70432.7	74359.3	872807	0.177839	Not Close
1112016	57	Male	10836.4	10.24	102345	91508.9	97523.4	1.00666e+06	0.0603366	Not Close
1112016	58	Male	12729.3	11.776	101882	89152.5	94483.8	1.10207e+06	0.0477992	Not Close
1112016	59	Male	9159.84	11.52	82559.2	73399.4	78887.8	-936233	0.0806735	Not Close
1112016	60	Male	4676.16	13.184	70788	66111.8	69251.3	-136656	0.0790125	Not Close
1112016	61	Male	4685.37	14.592	74669.8	69984.4	71934.1	293921	0.0859621	Not Close
1112016	62	Male	14306	24.704	91622.6	77316.6	82165.5	485761	0.0757982	Not Close
1112016	63	Male	18009.9	17.92	94332.4	76322.5	85993.9	1.06522e+06	0.0522946	Not Close
1112016	64	Male	8993.9	12.288	86410.3	77416.4	80141.9	460522	0.0570754	Not Close
1112016	65	Male	12064.5	17.792	82684.5	70619.9	75104.9	564325	0.0608533	Not Close
1112016	66	Male	6193.94	15.232	83896.9	77703	80330.8	-367224	0.0781583	Not Close
1112016	67	Male	11174.8	13.952	74288	63113.2	67229.8	-594239	0.059924	Not Close
1112016	68	Male	23436.6	25.088	89843.6	66407	75069	1.06876e+06	0.0605232	Not Close
1112016	69	Male	5723.45	15.616	83696.6	77973.2	80466.4	332908	0.119306	Not Close
1112016	70	Male	3091.83	9.728	79148.8	76057	78058.7	-208539	0.241413	Not Close
1112016	71	Male	9789.97	10.624	102713	92922.6	97256.5	1.03439e+06	0.0593216	Not Close
1112016	72	Male	23407.9	15.36	92000.1	68592.3	78532.5	1.59414e+06	0.0613042	Not Close
1112016	73	Male	5536.54	15.36	74756.5	69219.9	71117.4	46395	0.0633245	Not Close
1112016	74	Male	9117.48	28.16	82532.6	73415.1	76822.4	96768	0.117803	Not Close
1112016	75	Male	5866.72	10.368	90061.7	84195	87783.8	416129	0.051443	Not Close
1112016	76	Male	4848.15	16.384	75136	70287.9	72727.4	332668	0.0573686	Not Close
1112016	77	Male	14723.9	35.2	79032.3	64308.4	69592.4	-407763	0.0494023	Not Close
1112016	78	Male	22138.7	15.232	98497.7	76359	88375.9	1.75214e+06	0.120824	Not Close
1112016	79	Male	12288.9	24.448	84278.4	71989.4	77076.3	484022	0.169298	Not Close
1112016	80	Male	6410.66	20.48	80357.1	73946.4	77677.2	-45007.5	0.156176	Not Close
1112016	81	Male	14573.8	16.128	82848.3	68274.5	72922.6	698667	0.129262	Not Close
1112016	82	Male	16912.6	14.976	89400.8	72488.2	78137.7	784115	0.0960358	Not Close
1112016	83	Male	6862.55	14.72	74934.8	68072.2	69879.6	248912	0.0781377	Not Close
1112016	84	Male	9277.1	16.128	79069	69791.9	73813.7	459798	0.0982568	Not Close
1112016	85	Male	9762.56	21.504	79903.7	70141.2	73678.4	377467	0.144622	Not Close
1112016	86	Male	9256.83	10.496	75316.9	66060.1	70601.2	608977	0.090499	Not Close
1112016	87	Male	10840.4	11.264	82908.1	72067.6	76920	689162	0.177482	Not Close
1112016	88	Male	4882.93	17.408	71431.2	66548.3	69410.8	40544.1	0.171257	Not Close
1112016	89	Male	31317.5	22.016	95882.7	64565.2	79032.3	1.59282e+06	0.162409	Not Close
1112016	90	Male	5316.71	29.696	75165	69848.3	71884.1	-33597.5	0.123594	Not Close
1112016	91	Male	13818.8	14.592	78494.4	64675.6	70670.1	874826	0.219603	Not Close
1112016	92	Male	5066.72	15.872	73319.9	68253.1	71627.4	114713	0.148279	Not Close
1112016	93	Male	9801.51	24.832	79024.8	69223.2	73612.9	243990	0.22703	Not Close
1112016	94	Male	32471.8	27.52	94662.3	62190.5	79612.2	1.13368e+06	0.100761	Not Close
1112016	95	Male	19495	20.48	85287	65792.1	75930.5	937319	0.193377	Not Close
1112016	96	Male	12209.9	23.296	82542.7	70332.8	74860.3	-431009	0.0783544	Not Close
1112016	97	Male	25618	21.248	87829.8	62211.9	76691.2	1.26801e+06	0.0902613	Not Close
1112016	98	Male	11246.6	22.272	79763.2	68516.7	73218.3	493129	0.104222	Not Close
1112016	99	Male	28071.7	25.216	90411.3	62339.5	76342.9	1.11134e+06	0.0903277	Not Close
1112016	100	Male	4660.6	18.176	70067.2	65406.6	68404	-293854	0.0564543	Not Close
1112016	101	Male	15083.9	18.944	84479.7	69395.8	76274.7	935204	0.0549663	Not Close
1112016	102	Male	15740.8	10.24	93078.4	77337.6	85460.3	1.53231e+06	0.0765239	Not Close
1112016	103	Male	5555.81	12.416	67255.1	61699.3	64357	-499425	0.0280421	Not Close
1112016	104	Male	15375.9	23.04	81384.9	66009.1	71968.2	686585	0.0475164	Not Close
1112016	105	Male	16699.3	18.816	82967	66267.6	74373.5	906954	0.0624699	Not Close
1112016	106	Male	6148.39	15.488	72149.5	66001.1	69821.7	-214692	0.0350081	Not Close
1112016	107	Male	8577.27	23.424	81854.5	73277.2	75143.6	176853	0.0741731	Not Close
1112016	108	Male	17859.5	11.392	86383.5	68524.1	77534.5	1.49093e+06	0.0483454	Not Close
1112016	109	Male	8345.64	17.152	78691.8	70346.1	73974	-427719	0.0276093	Not Close
1112016	110	Male	7438.31	13.952	77402.5	69964.2	74017.1	-246402	0.0510644	Not Close
1112016	111	Male	8171.94	10.624	73875.8	65703.9	69990.3	740688	0.0549907	Not Close
1112016	112	Male	8082.61	13.312	80223.8	72141.2	75939.6	-549510	0.0533943	Not Close
1112016	113	Male	12965.2	15.616	82800.2	69835	73743.7	878196	0.087564	Not Close
1112016	114	Male	5473.73	18.304	74919.6	69445.8	71112	48901.2	0.0999478	Not Close
1112016	115	Male	14761.6	23.68	82834.4	68072.8	72328.7	465992	0.10102	Not Close
1112016	116	Male	18286.8	20.48	86192.2	67905.4	72967.5	605095	0.108701	Not Close
1112016	117	Male	27700.8	21.888	93450.6	65749.8	77739.1	881710	0.101187	Not Close
1112016	118	Male	15254.9	17.792	83609.6	68354.6	75728.2	804204	0.0887867	Not Close
1112016	119	Male	16594.3	13.696	86748.8	70154.6	78034.9	682264	0.206125	Not Close
1112016	120	Male	8714.66	10.624	78526.5	69811.9	74290.5	918941	0.177302	Not Close
1112016	121	Male	15501	15.744	86275.6	70774.6	78079.6	443975	0.177169	Not Close
1112016	122	Male	11222.1	9.984	85256.1	74034	80797	-889285	0.0345811	Not Close
1112016	123	Male	9605.1	34.176	82830.5	73225.4	77865.1	-76357.4	0.141724	Not Close
1112016	124	Male	9374.37	24.96	73781.6	64407.2	67370.6	-203572	0.0417635	Not Close
1112016	125	Male	5601.75	10.624	82584.4	76982.6	79322.2	553706	0.0489625	Not Close
1112016	126	Male	10605.4	13.056	80073.5	69468.1	74296.1	728555	0.039754	Not Close
1112016	127	Male	16187.1	13.696	82160	65972.9	74235.1	1.23233e+06	0.0807065	Not Close
1112016	128	Male	16454.4	19.2	82759.3	66304.9	73846.5	993465	0.048577	Not Close
1112016	129	Male	21227.5	14.976	89943.9	68716.4	78398.7	1.05077e+06	0.0484192	Not Close
1112016	130	Male	13729.2	19.584	83635.7	69906.4	76679.9	682835	0.0816915	Not Close
1112016	131	Male	3355.86	17.536	80389	77033.1	78087.6	37670.5	0.143637	Not Close
1112016	132	Male	28351.4	19.968	94944.7	66593.2	82472	1.48596e+06	0.10982	Not Close
1112016	133	Male	8234.66	27.264	70385.3	62150.6	65874.1	-101526	0.142504	Not Close
1112016	134	Male	18263.1	11.904	82722.9	64459.8	76584.9	1.28606e+06	0.101888	Not Close
1112016	135	Male	18301.5	33.152	82769.6	64468.1	71809.4	-407067	0.137542	Not Close
1112016	136	Male	21234.2	21.76	89732	68497.8	77609	928035	0.0595647	Not Close
1112016	137	Male	9061.93	14.336	79185	70123	73725.8	546344	0.0864755	Not Close
1112016	138	Male	1922.84	9.984	82906.9	80984	81922.3	-56693.6	0.0616944	Not Close
1112016	139	Male	1948.81	10.368	82779	80830.2	81816	59169.9	0.0536258	Not Close
1112016	140	Male	5053.04	14.592	79034.8	73981.8	76776.3	349160	0.0804477	Not Close
1112016	141	Male	3944.45	14.08	80336.5	76392	78175.8	236195	0.0785683	Not Close
1112016	142	Male	9015.48	13.824	102578	93563	99495.6	756042	0.0378567	Not Close
1112016	143	Male	5736.77	14.976	79030.1	73293.3	76758.6	-353831	0.0685222	Not Close
1112016	144	Male	10105.3	17.92	86506.4	76401.1	80182.1	477533	0.125508	Not Close
1112016	145	Male	16867.5	13.824	86550	69682.6	78656	1.07186e+06	0.0499767	Not Close
1112016	146	Male	7700.3	11.648	70140.1	62439.8	66886.3	-579811	0.0383013	Not Close
1112016	147	Male	13518.7	11.52	99584.2	86065.4	92255.5	962500	0.0739611	Not Close
1112016	148	Male	12507.7	20.992	78615.5	66107.8	72669	-702666	0.0659816	Not Close
1112016	149	Male	18063.5	20.224	95545.9	77482.5	83090.6	988883	0.157195	Not Close
1112016	150	Male	12444.2	22.528	78869.3	66425	71448.7	-375711	0.125218	Not Close
1112016	151	Male	6033.28	25.6	86124.9	80091.6	82943	-19993.2	0.156623	Not Close
1112016	152	Male	17628.1	14.08	94111	76482.9	84928.7	1.37668e+06	0.0741333	Not Close
1112016	153	Male	12442.3	9.984	86500.9	74058.6	78984.9	970719	0.103558	Not Close
1112016	154	Male	7076.48	11.776	98730	91653.6	95746.6	423554	0.0318301	Not Close
1112016	155	Male	13357.1	13.824	90491.1	77134.1	81528.5	994931	0.0547213	Not Close
1112016	156	Male	21162.4	30.976	83601.3	62438.9	75355.4	-497049	0.110506	Not Close
1112016	157	Male	3192.8	24.192	80287.1	77094.4	78420.2	17809.8	0.119986	Not Close
1112016	158	Male	10343.7	9.984	86519	76175.3	80092.7	1.06127e+06	0.0802743	Not Close
1112016	159	Male	5013.68	12.928	105553	100539	103520	441230	0.0445892	Not Close
1112016	160	Male	9354.77	17.664	71214.4	61859.7	66870.9	-280584	0.165837	Not Close
1112016	161	Male	11057.1	21.504	86890.2	75833.2	79430.4	492323	0.123828	Not Close
1112016	162	Male	10665.2	20.992	78773.6	68108.4	76932.8	-131158	0.129708	Not Close
1112016	163	Male	6860.57	22.272	75158.3	68297.7	70625.6	-278152	0.146412	Not Close
1112016	164	Male	34545.4	18.176	97698	63152.6	82217.3	1.969e+06	0.103713	Not Close
1112016	165	Male	5693.46	36.992	82839.4	77145.9	79044.2	108605	0.208041	Not Close
1112016	166	Male	17899.5	25.728	92133.8	74234.3	82611.7	850351	0.123264	Not Close
1112016	167	Male	6451.38	10.88	78994	72542.6	76360.3	474547	0.0638183	Not Close
1112016	168	Male	9879.83	17.152	84261.5	74381.7	78064.3	367347	0.0853939	Not Close
1112016	169	Male	12191.5	10.496	89936.2	77744.7	85596.3	-719217	0.0439114	Not Close
1112016	170	Male	6079.57	16	83182.8	77103.2	79829.1	232644	0.091635	Not Close
1112016	171	Male	3169.5	12.8	79061	75891.5	77992.9	132222	0.166427	Not Close
1112016	172	Male	10337.9	22.016	78938.3	68600.5	72330.6	332569	0.070048	Not Close
1112016	173	Male	10061.7	12.416	78075	68013.3	74076.8	638721	0.0511249	Not Close
1112016	174	Male	8673.8	19.2	78546.5	69872.7	75710.3	441837	0.156266	Not Close
1112016	175	Male	12719.5	25.344	90234.8	77515.3	81766.9	407895	0.102258	Not Close
1112016	176	Male	10536.1	13.056	70963.4	60427.3	65354.4	777002	0.0728294	Not Close
1112016	177	Male	5754.3	9.728	78945.9	73191.6	76192.6	666865	0.045967	Not Close
1112016	178	Male	4246.89	10.496	72414.6	68167.7	70014.6	349114	0.0622108	Not Close
1112016	179	Male	16864.4	30.208	86513.4	69649	74698.2	584281	0.0720463	Not Close
1112016	180	Male	13138.5	12.544	82567.5	69429	74066	995569	0.0673546	Not Close
1112016	181	Male	6459.76	9.728	74403	67943.3	70588.4	426975	0.0930095	Not Close
1112016	182	Male	16256.5	16.128	82488.8	66232.3	72895.6	1.06643e+06	0.0430199	Not Close
1112016	183	Male	7780.81	28.16	68449.5	60668.7	65247.1	-68557.4	0.0396537	Not Close
1112016	184	Male	16166.4	14.848	84280.5	68114.1	75671.8	977891	0.0872906	Not Close
1112016	185	Male	14569.4	21.248	84097.3	69527.9	74424.7	484193	0.110501	Not Close
1112016	186	Male	4945.99	21.376	74792.1	69846.1	71434.2	72942.9	0.137408	Not Close
1112016	187	Male	6741.93	14.464	76023.4	69281.5	70980.9	138611	0.100189	Not Close
1112016	188	Male	2859.52	12.16	75207.3	72347.8	73404.9	54900.4	0.159485	Not Close
1112016	189	Male	6283.11	21.888	76117.4	69834.3	71504.7	213241	0.0930964	Not Close
1112016	190	Male	9464.86	29.184	64344.4	54879.6	58689.2	-209926	0.0413518	Not Close
1112016	191	Male	12462.5	17.152	81761.5	69298.9	72943.9	705011	0.0600112	Not Close
1112016	192	Male	15856.7	27.904	86117	70260.2	75005.8	532199	0.0811008	Not Close
1112016	193	Male	9211.55	31.232	75194.7	65983.1	70001.4	162443	0.0879724	Not Close
1112016	194	Male	4998.28	25.216	71342.3	66344	68066.6	-193095	0.0554998	Not Close
1112016	195	Male	17941.4	24.576	84025.3	66083.9	72261.3	479459	0.0758255	Not Close
1112016	196	Male	24136.2	23.04	90363.7	66227.5	78971.3	1.03155e+06	0.0933422	Not Close
1112016	197	Male	20743.9	12.544	82769.5	62025.7	74228.3	1.56565e+06	0.141577	Not Close
1112016	198	Male	16466.4	36.608	82036.6	65570.2	72435.3	-251694	0.169459	Not Close
1112016	199	Male	8750.93	17.28	86158.4	77407.5	82116.3	101403	0.131988	Not Close
1112016	200	Male	25944.4	27.008	86384.3	60439.8	72688.2	831028	0.107531	Not Close
1112016	201	Male	24467	24.448	86736.7	62269.7	74322.4	983146	0.0710476	Not Close
1112016	202	Male	14255.2	20.736	80382.6	66127.5	73484.4	594369	0.0675015	Not Close
1112016	203	Male	2070.04	14.336	71963.2	69893.1	70845.8	40736	0.0358118	Not Close
1112016	204	Male	6693.26	15.872	74800.2	68106.9	71581.1	389191	0.0459057	Not Close
1112016	205	Male	2489.3	13.056	72501.7	70012.4	71372.4	112906	0.0248767	Not Close
1112016	206	Male	9002.32	16.896	78343.9	69341.6	74806.8	572063	0.0797089	Not Close
1112016	207	Male	14515.7	15.36	86634.7	72119	78475.9	832922	0.0554749	Not Close
1112016	208	Male	12818.2	11.648	90279.1	77460.9	82104.6	822128	0.104206	Not Close
1112016	209	Male	21328	16.64	87475.2	66147.2	76280.6	1.23604e+06	0.112419	Not Close
1112016	210	Male	10563.3	18.688	76597.3	66034	72128.4	595204	0.0725738	Not Close
1112016	211	Male	2609.83	11.264	83724.1	81114.2	82214.5	-52194.2	0.0821462	Not Close
1112016	212	Male	1879.1	14.976	79135.8	77256.7	78089	11449.3	0.0692745	Not Close
1112016	213	Male	4056.47	13.568	85773.3	81716.8	83820.8	308600	0.0581572	Not Close
1112016	214	Male	12774.1	32.384	106326	93551.6	102592	-365959	0.0720639	0
1112016	215	Male	8547.28	22.656	82466.3	73919	79667.3	186697	0.0872577	0
1112016	216	Male	16367.9	13.952	93860.4	77492.5	82491.1	828185	0.0975003	0
1112016	217	Male	12891.2	11.264	82647.6	69756.5	77899.5	1.294e+06	0.118975	0
1112016	218	Female	14216.5	13.44	98679.2	84462.7	91025	1.15958e+06	0.0954856	0
1112016	219	Male	13294.3	39.168	78854.9	65560.6	73615.7	-326833	0.131454	0
1112016	220	Male	17863.9	16.384	84029	66165.1	75154.2	-934164	0.0833647	0
1112016	221	Male	19348.9	17.152	83845.7	64496.9	71859.6	-1.04123e+06	0.0650094	0
1112016	222	Male	13434.9	19.072	82801	69366	78441.7	635759	0.103671	Not Close
1112016	223	Female	5598.43	30.08	82748.3	77149.8	79215.7	178714	0.0761401	Not Close
1112016	224	Male	2768.13	10.624	68624.4	65856.3	67137.3	-200111	0.0438533	Not Close
1112016	225	Male	5128.64	20.096	89984	84855.4	86923.8	-174727	0.0490003	Not Close
1112016	226	Male	9366.93	11.648	90904.6	81537.7	86083.5	-799659	0.0462388	Not Close
1112016	227	Male	8122.31	38.4	76403.8	68281.5	71185.8	-80821.9	0.0762078	Not Close
1112016	228	Male	6705.91	19.84	86754.6	80048.7	84998.2	231256	0.033428	Not Close
1112016	229	Male	8150.97	11.008	93874.9	85723.9	89800.9	690806	0.0285947	Not Close
1112016	230	Male	6774.05	9.984	86447.8	79673.8	82675.4	273805	0.0758713	Not Close
1112016	231	Male	24770.5	19.328	102455	77684.6	94054.3	811199	0.068998	Not Close
1112016	232	Male	7595.21	13.056	71869.8	64274.6	69633.2	-377760	0.0331167	Not Close
1112016	233	Male	16246.9	17.536	86536.9	70290	78320.7	965347	0.0891927	Not Close
1112016	234	Male	19411.6	22.656	99682.1	80270.5	88943.4	745825	0.0940032	Not Close
1112016	235	Male	21866.5	16.128	94133.5	72267	84162.2	1.30498e+06	0.0530788	Not Close
1112016	236	Male	6145.96	11.52	76477.6	70331.6	73861.3	-399991	0.0729549	Not Close
1112016	237	Male	16209	18.56	85942.4	69733.4	75991.4	882058	0.0640084	Not Close
1112016	238	Male	16893.2	15.872	85364	68470.8	76941.8	950713	0.0773878	Not Close
1112016	239	Male	17636.3	13.184	94066.7	76430.4	85531.3	1.36593e+06	0.105573	Not Close
1112016	240	Male	13959	13.312	85890.3	71931.3	79060	891255	0.213601	Not Close
1112016	241	Male	5917.99	12.288	67396.8	61478.8	65763.6	357674	0.130472	Not Close
1112016	242	Male	2878.17	18.688	74939	72060.8	73682.7	47346.3	0.0681175	Not Close
1112016	243	Male	6965.78	10.368	84366.9	77401.1	80781.9	809478	0.0663086	Not Close
1112016	244	Male	5565.61	12.416	82810	77244.4	79165.3	128702	0.0872011	Not Close
1112016	245	Male	17880.8	10.624	87661.3	69780.4	77991.6	1.59845e+06	0.0483154	Not Close
1112016	246	Male	11703.5	11.392	82377.4	70673.9	77111.2	938989	0.0434586	Not Close
1112016	247	Male	15576	26.112	87540.2	71964.2	79591.6	569889	0.0427638	Not Close
1112016	248	Male	21149.7	17.536	94634	73484.3	81134.1	1.29402e+06	0.0368696	Not Close
1112016	249	Male	8666.76	16.128	78622.6	69955.9	74188.7	-538365	0.046629	Not Close
1112016	250	Male	16084.3	21.76	89553.1	73468.9	79836.3	529966	0.0814638	Not Close
1112016	251	Male	29558.7	22.528	98409.5	68850.8	83117.1	1.3955e+06	0.0713562	Not Close
1112016	252	Male	30379.1	26.752	103900	73521.1	85275	1.32857e+06	0.0954367	Not Close
1112016	253	Male	4678.69	10.752	74664.3	69985.6	71608.9	372908	0.0715495	Not Close
1112016	254	Male	8548.12	26.624	86592.6	78044.4	81295.2	103398	0.0948338	Not Close
1112016	255	Male	16345.6	28.8	89923.8	73578.2	80578.7	469876	0.120329	Not Close
1112016	256	Male	2426.07	18.304	72736.2	70310.1	71910.3	-102198	0.0757999	Not Close
1112016	257	Male	4149.02	27.264	81873	77724	79643.8	-30239.5	0.186847	Not Close
1112016	258	Male	7015.16	10.24	106644	99629.1	104568	728107	0.0415999	Not Close
1112016	259	Male	9916.76	17.664	74223.9	64307.1	69195.8	-640005	0.0329641	Not Close
1112016	260	Male	16113.7	18.432	88278.8	72165	79011.7	830661	0.0974981	Not Close
1112016	261	Male	6972.85	14.336	75051.7	68078.9	71590.4	506877	0.0700922	Not Close
1112016	262	Male	6394.38	12.928	78881.8	72487.5	75411.6	559594	0.0862988	Not Close
1112016	263	Male	13945.5	23.808	86181.5	72235.9	80708.9	-630304	0.0888244	Not Close
1112016	264	Male	5296.76	16	86221.7	80925	82336.7	212168	0.0270543	Not Close
1112016	265	Male	12653.2	16.512	74936.3	62283.1	70204.7	654676	0.0368747	Not Close
1112016	266	Male	11959.4	22.528	83883.2	71923.8	75137.6	448966	0.0360622	Not Close
1112016	267	Male	22240.1	12.544	107447	85207	95885.7	1.57205e+06	0.048185	Not Close
1112016	268	Male	12584.8	14.208	78186.5	65601.7	72192.4	826196	0.155638	Not Close
1112016	269	Male	3153.35	15.872	76603.9	73450.5	74936.2	18727.6	0.0440475	Not Close
1112016	270	Male	9144.25	19.2	78783.4	69639.1	74523.7	-291702	0.0684993	Not Close
1112016	271	Male	8987.42	12.288	82942.4	73954.9	79210.8	922094	0.127481	Not Close
1112016	272	Male	12731.4	20.608	89864.6	77133.2	79653.2	-4734.77	0.108952	Not Close
1112016	273	Male	5284.23	13.824	79020.4	73736.2	76436.2	401975	0.129768	Not Close
1112016	274	Male	10363.5	14.848	99622	89258.6	94718.8	781257	0.0555933	Not Close
1112016	275	Male	11431	19.456	77533.7	66102.7	72993.3	-546926	0.102063	Not Close
1112016	276	Male	15028.4	27.776	92126.8	77098.4	80702.9	536652	0.13017	Not Close
1112016	277	Male	12889.6	12.672	82761.9	69872.3	76538.3	775575	0.107076	Not Close
1112016	278	Male	14453.1	32.896	82872.9	68419.8	75338.8	-440461	0.115338	Not Close
1112016	279	Male	8944.94	31.872	79096.9	70152	74284	-158593	0.111179	Not Close
1112016	280	Male	13841	16.512	86250.7	72409.7	78512.5	569755	0.0968418	Not Close
1112016	281	Male	17079.6	20.864	105130	88050.1	96682.2	871317	0.064431	Not Close
1112016	282	Male	19727.5	22.016	97151	77423.5	85639.2	1.07864e+06	0.13684	Not Close
1112016	283	Male	9978.99	23.04	71858.1	61879.1	67425.4	-497007	0.0607659	Not Close
1112016	284	Male	9854.92	19.968	80090.5	70235.6	75098.1	448157	0.0795062	Not Close
1112016	285	Male	6884.19	10.624	76219.1	69334.9	72057.5	599129	0.0667227	0
1112016	286	Male	6830.65	10.752	80343.2	73512.6	76704.2	406988	0.0803537	0
1112016	287	Male	12044.9	10.752	101484	89438.6	95706.9	1.27647e+06	0.0791846	0
1112016	288	Male	5603.55	14.336	83098.8	77495.2	80012.8	451871	0.056891	Not Close
1112016	289	Male	11693.4	14.464	79857.4	68164	71965.5	819677	0.0421019	Not Close
1112016	290	Male	11304.4	19.584	73902.9	62598.5	69142.3	-479735	0.0287805	Not Close
1112016	291	Male	5768.02	25.6	80110.3	74342.3	76831.3	-61293	0.0649571	Not Close
1112016	292	Male	13357.8	16.128	78971.2	65613.4	73867	891552	0.104347	Not Close
1112016	293	Male	10469.2	13.824	78991.8	68522.6	73902.8	836875	0.0621284	Not Close
1112016	294	Male	8154.77	9.984	99772.6	91617.8	95287.8	959998	0.0470965	Not Close
1112016	295	Male	13066.4	16.768	86649.7	73583.3	78769.4	723719	0.105367	Not Close
1112016	296	Male	5245.6	13.568	74507.1	69261.5	72691.7	-49102.8	0.0692331	Not Close
1112016	297	Male	13789.6	13.312	101752	87962.4	95035.3	1.00299e+06	0.0684056	Not Close
1112016	298	Male	6666.93	22.016	83740.3	77073.4	78850.8	121781	0.0838582	Not Close
1112016	299	Male	10102.9	12.288	87718.6	77615.7	84252.3	653723	0.0477078	Not Close
1112016	300	Male	15688.3	20.992	86638.4	70950.1	77136.5	852049	0.17527	Not Close
1112016	301	Male	10529.6	10.752	102310	91780	97947.5	1.13201e+06	0.042699	Not Close
1112016	302	Male	1600.53	10.368	78839.1	77238.6	78163.9	-15972.5	0.0999798	Not Close
1112016	303	Male	12557.3	18.304	82454.2	69896.9	74686.6	362380	0.0711659	Not Close
1112016	304	Male	6865.18	12.8	98375.6	91510.4	96147.7	458907	0.0336488	Not Close
1112016	305	Male	20121.5	23.808	88740.1	68618.6	76825	822657	0.123968	Not Close
1112016	306	Male	10878.3	25.088	79201.8	68323.5	75850.9	393398	0.0872461	Not Close
1112016	307	Male	10359.4	10.88	82835.7	72476.4	78466.4	661255	0.0594284	Not Close
1112016	308	Male	3807.6	12.032	82804.4	78996.8	81389.8	-14245.5	0.0501557	Not Close
1112016	309	Male	10703.7	11.648	82014.1	71310.4	77047	890639	0.0396099	Not Close
1112016	310	Male	13418.3	17.152	82682.8	69264.5	73653.6	774226	0.0543753	Not Close
1112016	311	Male	3983.7	11.648	76042.3	72058.6	74761.4	-12869.4	0.0636769	Not Close
1112016	312	Male	5547.47	26.752	71061.1	65513.7	67824.4	-39460.3	0.0663251	Not Close
1112016	313	Male	10717.3	14.336	83005.9	72288.6	77151.7	650561	0.13395	Not Close
1112016	314	Male	8673.19	15.872	105584	96910.5	103069	476568	0.097914	Not Close
1112016	315	Male	5159.49	17.664	82588.7	77429.2	80250.2	-377379	0.20534	Not Close
1112016	316	Male	18001.4	24.832	94185.8	76184.3	81978.5	676073	0.165392	Not Close
1112016	317	Male	6462.36	10.368	107329	100867	104713	453012	0.0524555	Not Close
1112016	318	Male	4555.51	11.392	82512.6	77957	79489.8	296977	0.0514515	Not Close
1112016	319	Male	8066.81	11.904	75114.8	67048	71635	536434	0.0608514	Not Close
1112016	320	Male	22087.3	18.56	86654.2	64566.9	74297.3	-939950	0.0838127	Not Close
1112016	321	Male	3584.8	22.272	73525.3	69940.5	71126	-62670.3	0.0629633	Not Close
1112016	322	Male	10656.2	11.392	82661	72004.8	77132.3	812629	0.0851239	Not Close
1112016	323	Male	19986.8	16.512	105448	85461.4	98420.7	1.21171e+06	0.0688465	Not Close
1112016	324	Male	2582.84	11.264	83805.7	81222.8	82268.7	-10981.6	0.0751927	Not Close
1112016	325	Male	5681.83	14.976	83071.8	77390	80559.1	-264736	0.0449399	Not Close
1112016	326	Male	7908.23	12.544	82176.4	74268.2	79129	-376996	0.0659218	Not Close
1112016	327	Male	6727.57	17.664	99368.5	92641	94376.9	71187.1	0.0678951	Not Close
1112016	328	Male	6817.84	13.184	82834.9	76017.1	79323.7	606496	0.0547028	Not Close
1112016	329	Male	9289.04	10.88	80001	70712	75275.8	785609	0.0440546	Not Close
1112016	330	Male	5343.14	15.616	82408	77064.8	79046.2	137824	0.0431021	Not Close
1112016	331	Male	5344.6	15.488	72082.1	66737.5	69829.9	55901.2	0.0736989	Not Close
1112016	332	Male	12789.9	19.584	82566	69776.1	74646.2	461989	0.0696469	Not Close
1112016	333	Male	13619.5	19.84	77856	64236.4	69633.7	789894	0.0524892	Not Close
1112016	334	Male	16640.2	18.176	105930	89290	98032	988749	0.0762245	Not Close
1112016	335	Male	23603.4	14.464	86645.5	63042.1	74257.8	1.46686e+06	0.103452	Not Close
1112016	336	Male	7472.05	11.904	80075.7	72603.6	76116.5	564698	0.0701714	Not Close
1112016	337	Male	12470.2	18.944	82701.2	70231	74586.6	311434	0.0522101	Not Close
1112016	338	Male	14590.2	15.616	83926.5	69336.3	73837	790677	0.0460694	Not Close
1112016	339	Male	10355.4	11.392	86329.9	75974.5	79762.9	576538	0.0465625	Not Close
1112016	340	Male	11356.5	9.984	83565.6	72209.1	77814	1.15998e+06	0.0758394	Not Close
1112016	341	Male	2409.77	13.568	74816.5	72406.7	73924.8	19709.8	0.0286412	Not Close
1112016	342	Male	5849.77	12.032	86211.5	80361.7	82630.3	413120	0.0551043	Not Close
1112016	343	Male	9295.54	19.584	83056.4	73760.9	79140.8	-21451.5	0.163435	Not Close
1112016	344	Male	5483	11.392	95973.3	90490.3	93740.9	326927	0.071443	Not Close
1112016	345	Male	12454	20.224	71289.1	58835.1	65299.1	863433	0.0606025	Not Close
1112016	346	Male	8113.59	14.592	83919.9	75806.3	78595.9	110051	0.164367	Not Close
1112016	347	Male	12278.7	27.392	74704.9	62426.2	69220.4	-426791	0.055265	Not Close
1112016	348	Male	10828.5	17.024	79208.4	68379.9	74068.9	586589	0.0865036	Not Close
1112016	349	Male	9732.58	18.432	86963	77230.4	80612.3	515369	0.0591628	Not Close
1112016	350	Male	2586.27	10.112	94363.4	91777.2	93440.9	-31842.8	0.0375833	Not Close
1112016	351	Male	2415.02	10.752	72424	70008.9	70935.2	167150	0.0431444	Not Close
1112016	352	Male	9222.49	12.8	79056.5	69834	72885.8	480150	0.0643029	Not Close
1112016	353	Male	11024.9	12.8	80174	69149.1	73082.3	888904	0.0444928	Not Close
1112016	354	Male	8574.7	11.008	85678.9	77104.2	80920.5	-657377	0.131717	Not Close
1112016	355	Male	13192.9	37.504	75042.6	61849.6	68301.6	-147598	0.0824432	Not Close
1112016	356	Male	18064.6	10.752	83720.7	65656.2	75807.9	1.69491e+06	0.121395	Not Close
1112016	357	Male	11483.6	30.848	69645.8	58162.2	62580.8	359654	0.0399969	Not Close
1112016	358	Male	9434.03	22.144	82991	73557	77754.3	-36470.7	0.0913771	Not Close
1112016	359	Male	7906.95	11.008	81757.2	73850.3	78579.8	-587322	0.0691104	Not Close
1112016	360	Male	2620.41	11.008	71238.6	68618.2	69960.4	26892.7	0.0652774	Not Close
1112016	361	Male	14889.8	14.592	83011.9	68122.2	73797.3	766025	0.092567	Not Close
1112016	362	Male	15862.7	15.104	86247.4	70384.8	78080.2	971653	0.0880048	Not Close
1112016	363	Male	16386.1	13.568	86310.1	69924	78144.3	1.17165e+06	0.05526	Not Close
1112016	364	Male	16805.5	14.72	86560.4	69754.9	76869	1.11008e+06	0.0659564	Not Close
1112016	365	Male	9267.67	26.112	86458.9	77191.2	80790.6	395272	0.0626673	Not Close
1112016	366	Male	8528.75	11.136	86378.7	77850	80795	715723	0.0906718	Not Close
1112016	367	Male	18742.7	22.528	80457.7	61715	70639.6	-721829	0.0519345	Not Close
1112016	368	Male	14714.1	21.632	88310.7	73596.7	81380.2	731377	0.0944834	Not Close
1112016	369	Male	8080.98	21.248	81693.3	73612.3	77376.5	37376.9	0.0786749	Not Close
1112016	370	Male	12597.5	19.712	90151.6	77554.1	83938.3	471941	0.14236	Not Close
1112016	371	Male	12950.5	11.648	83807	70856.6	77595.5	1.05644e+06	0.0874496	Not Close
1112016	372	Male	21672.1	33.536	87923.3	66251.2	75424.5	-432216	0.10981	Not Close
1112016	373	Male	17044.2	16.896	90429.5	73385.2	78247.8	932023	0.0660809	Not Close
1112016	374	Male	13168.6	14.08	90734	77565.4	84319.9	725435	0.0787141	Not Close
1112016	375	Male	5686.09	14.208	75251.5	69565.4	73996.1	26845.8	0.0710474	Not Close
1112016	376	Male	7123.03	41.088	86858.2	79735.2	83673.2	-66792.6	0.0620529	Not Close
1112016	377	Male	1756.72	16.512	75038.4	73281.6	74146.6	-18053.9	0.0315099	Not Close
1112016	378	Male	9632.39	24.704	90696	81063.6	83882.9	-186577	0.0822394	Not Close
1112016	379	Male	8453.88	11.648	89787.4	81333.5	85400.2	362105	0.0467264	Not Close
1112016	380	Male	18070.2	25.472	87819.5	69749.3	75491.9	-88271.8	0.0800269	Not Close
1112016	381	Male	18047.9	22.912	98072	80024.1	88584.4	696562	0.110001	Not Close
1112016	382	Male	18218.1	10.624	99518.2	81300.1	91069.3	1.86377e+06	0.0659211	Not Close
1112016	383	Male	12981.8	17.024	106459	93477.6	103111	530570	0.0678912	Not Close
1112016	384	Male	9216.34	10.88	86951.8	77735.5	83221.6	668974	0.121732	0
1112016	385	Male	7666.11	18.688	103333	95667.2	99213.3	146592	0.0523788	0
1112016	386	Male	5524.23	16.64	102689	97165.1	101398	73064.8	0.0521781	0
1112016	387	Male	14309.7	18.048	109578	95268.7	104158	634741	0.0432434	0
1112016	388	Male	16347.9	51.968	88160.1	71812.2	81118.3	-204320	0.0859438	0
1112016	389	Male	2996.01	18.048	95790.5	92794.5	93770	1737.36	0.0377137	0
1112016	390	Male	5986.64	15.488	83144.9	77158.2	79491.8	-414700	0.0409299	0
1112016	391	Male	2105.55	18.176	79184.4	77078.9	78054.5	-6245.29	0.0293303	0
1112016	392	Male	6173.64	11.776	79825.9	73652.2	75449.5	347953	0.0526908	Not Close
1112016	393	Male	8540.05	12.288	93331.7	84791.7	87983.6	-782182	0.0736531	Not Close
1112016	394	Male	6810.05	21.248	88107	81297	83453.7	315424	0.128612	Not Close
1112016	395	Male	6013.41	16	74372.9	68359.5	70329.3	-154035	0.121872	Not Close
1112016	396	Male	4975.16	15.104	86489	81513.8	83392.6	-271774	0.0599853	Not Close
1112016	397	Male	2587.48	11.776	71993.2	69405.7	70465.5	-9408.74	0.057911	Not Close
1112016	398	Male	10471.1	10.752	84363.5	73892.4	79862	823510	0.0834892	Not Close
1112016	399	Male	8418.87	15.104	86627.4	78208.6	80654.2	124450	0.117311	Not Close
1112016	400	Male	8010.03	13.824	99692	91682	95411.3	479399	0.0376523	Not Close
1112016	401	Male	10164.2	18.048	83563.4	73399.1	78571.7	-598688	0.0856325	Not Close
1112016	402	Male	13551.5	25.216	82832.6	69281.1	73363.5	540000	0.087732	Not Close
1112016	403	Male	13475	38.144	87534	74059	79449.2	-171700	0.130585	Not Close
1112016	404	Male	10079	31.616	76518.4	66439.4	71881	-251040	0.108225	Not Close
1112016	405	Male	17383.5	18.304	106452	89068	98613.7	1.14336e+06	0.0919611	Not Close
1112016	406	Male	5301.29	10.624	73503	68201.7	70834.3	-574.038	0.106037	Not Close
1112016	407	Male	8987.53	17.664	82704.5	73717	79429.5	-295442	0.0772182	Not Close
1112016	408	Male	5748.95	16	78995.3	73246.3	76461	-239553	0.115383	Not Close
1112016	409	Male	15459.2	20.608	83843.2	68384	72931.6	690827	0.187667	Not Close
1112016	410	Male	12686.6	10.752	82691.7	70005.1	77412.9	1.17697e+06	0.0797978	Not Close
1112016	411	Male	21356.9	44.032	84107.4	62750.5	75498.1	-326042	0.14449	Not Close
1112016	412	Male	9865.93	34.688	86150.2	76284.2	79233.8	4187.94	0.169817	Not Close
1112016	413	Male	12657.7	43.648	82146.5	69488.7	75171.5	-247262	0.209612	Not Close
1112016	414	Male	14893.1	30.976	83034	68140.9	74482.3	-533257	0.123983	Not Close
1112016	415	Male	8697.94	14.336	101785	93087.4	95551.4	544259	0.0714219	Not Close
1112016	416	Male	12400.1	26.24	78502.2	66102.2	72221.4	-455849	0.0334541	Not Close
1112016	417	Male	5076.69	14.72	101581	96504.5	98009.2	39526.8	0.0405124	Not Close
1112016	418	Male	6938.33	13.568	101074	94135.5	96926.6	-288563	0.0608308	Not Close
1112016	419	Male	13058.7	14.976	90784.1	77725.4	84180.1	-1.01913e+06	0.0367984	Not Close
1112016	420	Male	5787.91	13.312	84096.3	78308.4	80664.8	67354.4	0.113841	Not Close
1112016	421	Male	13954.8	44.8	83985	70030.2	75528.7	-292739	0.0694005	Not Close
1112016	422	Male	8303.02	11.904	85870.1	77567.1	81432.5	-584870	0.0561577	Not Close
1112016	423	Male	8990.87	10.112	102141	93150	97276.8	946303	0.0663321	Not Close
1112016	424	Male	6294.69	12.8	72632.2	66337.5	71116.3	-292809	0.0658482	Not Close
1112016	425	Male	2644.37	10.112	79186.5	76542.1	78135.1	-29438	0.322349	Not Close
1112016	426	Male	8132.64	18.56	85588.3	77455.7	82328.9	-406461	0.14842	Not Close
1112016	427	Male	12564.1	23.936	105638	93074	98475.8	-219521	0.101383	Not Close
1112016	428	Male	6847.3	9.984	104710	97862.8	101338	462174	0.0770122	Not Close
1112016	429	Male	2473.58	12.544	109796	107323	108882	-31212.3	0.0255914	Not Close
1112016	430	Male	5254.73	12.032	83073.6	77818.8	81228	-348629	0.103607	Not Close
1112016	431	Male	6461.55	10.496	84310.1	77848.6	80987.8	-502383	0.0835131	Not Close
1112016	432	Male	6594.35	13.056	78528.9	71934.6	74819.3	416494	0.0299987	Not Close
1112016	433	Male	7600.66	23.68	76158.9	68558.2	71213.6	-149942	0.0511475	Not Close
1112016	434	Male	16062.5	19.456	105679	89616.7	97926.8	818398	0.0522984	Not Close
1112016	435	Male	10167.8	9.856	91577.8	81410	87768	-877748	0.0593808	Not Close
1112016	436	Male	20462.5	42.496	90441.1	69978.6	75028.6	325203	0.0660689	Not Close
1112016	437	Male	9043.08	39.04	74616.7	65573.6	70240.8	-216608	0.0374633	Not Close
1112016	438	Male	2989.68	12.672	94661.3	91671.7	93351.8	-224066	0.0217889	Not Close
1112016	439	Male	14452.3	35.584	87617.5	73165.3	78186.2	-201191	0.0409878	Not Close
1112016	440	Male	16405.3	35.712	82845.1	66439.8	71312.1	370198	0.0675366	Not Close
1112016	441	Male	6397.04	14.08	83981.9	77584.8	79273.9	254405	0.0930393	Not Close
1112016	442	Male	5103.22	10.752	94418.6	89315.4	91569.7	444503	0.0312711	Not Close
1112016	443	Male	11797.1	10.24	99496.6	87699.6	93594.4	812107	0.0404389	Not Close
1112016	444	Male	13473.9	10.88	98333.1	84859.3	92946.8	1.09451e+06	0.054926	Not Close
1112016	445	Male	14102	28.8	78664.6	64562.5	73235.7	-481083	0.0564237	Not Close
1112016	446	Male	6105.88	20.096	86332.6	80226.7	81947.8	13998.8	0.0709173	Not Close
1112016	447	Male	9698.73	12.8	102572	92873.4	96798.8	789238	0.0236306	Not Close
1112016	448	Male	9131.23	38.272	78540.3	69409.1	72543.2	-223781	0.0563495	Not Close
1112016	449	Male	8572.9	11.52	86307.6	77734.7	80156	553083	0.0510169	Not Close
1112016	450	Male	9675.56	22.144	78256.8	68581.2	75707.4	-338627	0.0957831	Not Close
1112016	451	Male	3865.02	9.856	88837.6	84972.6	86278.1	-232525	0.0520079	Not Close
1112016	452	Male	2023.33	10.368	90903.1	88879.8	89912.6	71557.8	0.0356783	Not Close
1112016	453	Male	4629.88	25.984	82154	77524.1	80543.5	101834	0.0743876	Not Close
1112016	454	Male	5466.34	12.544	106529	101062	104543	445863	0.0379691	Not Close
1112016	455	Male	5829.37	14.72	87676.3	81846.9	84234.8	-20188.4	0.0582942	Not Close
1112016	456	Male	5232.6	16.384	86413.8	81181.2	82516	70632.9	0.0722567	Not Close
1112016	457	Male	3145	11.776	76585.8	73440.8	75827.5	-15157.5	0.0876159	Not Close
1112016	458	Male	6560.54	18.688	70853.7	64293.2	69007.6	-157488	0.0570764	Not Close
1112016	459	Male	3212.6	18.56	80238	77025.4	78031.1	77391.2	0.0691451	Not Close
1112016	460	Male	10628.2	15.616	86627.4	75999.2	80627.2	431525	0.154106	Not Close
1112016	461	Male	20864.7	23.68	109728	88862.8	101542	1.006e+06	0.0494934	Not Close
1112016	462	Male	12693.6	16.64	105736	93042.6	97802.7	-747235	0.0351897	Not Close
1112016	463	Male	6382.41	28.16	72096.2	65713.8	69967.4	-169492	0.0502789	Not Close
1112016	464	Male	11953	14.592	84172.7	72219.7	77123.8	744893	0.0973128	Not Close
1112016	465	Male	14201.4	18.944	84081.2	69879.9	77838.8	-628716	0.075017	Not Close
1112016	466	Male	20747.8	61.696	90672.2	69924.5	76554.4	-174430	0.162148	Not Close
1112016	467	Male	18000.6	33.024	95950.4	77949.9	83045.8	-298116	0.0629994	Not Close
1112016	468	Male	10610.8	18.432	87031.3	76420.5	81371.7	-616974	0.104054	Not Close
1112016	469	Male	10366.2	16.256	79819	69452.8	73191.2	514511	0.075844	Not Close
1112016	470	Male	4316.49	12.544	83019.9	78703.4	81611.1	-3485.23	0.0491171	Not Close
1112016	471	Male	8876.55	22.4	90998.5	82121.9	87066.5	261944	0.056691	Not Close
1112016	472	Male	9467.9	32.128	86690.8	77222.9	80068.1	71683.2	0.0864553	Not Close
1112016	473	Male	14195.1	10.24	99550.7	85355.6	92837.2	1.40813e+06	0.0635597	Not Close
1112016	474	Male	7240.54	30.08	92143.2	84902.7	88528.4	112505	0.0628256	Not Close
1112016	475	Male	9835.43	12.032	72232.8	62397.4	68586.8	-741330	0.115281	Not Close
1112016	476	Male	14798.5	39.168	84078.9	69280.4	74676.6	-122256	0.0978304	Not Close
1112016	477	Male	9698.77	16	97609	87910.2	92993.1	639253	0.0656442	Not Close
1112016	478	Male	16941.3	26.496	98009.9	81068.6	87991	856130	0.0950909	Not Close
1112016	479	Male	9828.12	12.416	95428	85599.9	90686.7	618054	0.0544889	Not Close
1112016	480	Male	6891.38	13.056	88249.2	81357.8	83085.6	-444961	0.0453839	Not Close
1112016	481	Male	7040.88	18.944	91918.7	84877.9	87021.3	4237.23	0.0375818	Not Close
1112016	482	Male	5042.02	9.728	93824	88782	89882	16519.3	0.0578584	Not Close
1112016	483	Male	5692.11	17.152	79790.7	74098.6	76961.4	236430	0.0709489	Not Close
1112016	484	Male	11392.9	20.48	83769	72376.1	77473.8	366729	0.084434	Not Close
1112016	485	Male	15238.7	40.448	83678.5	68439.8	72385	-127699	0.0737289	Not Close
1112016	486	Male	6856.39	11.264	98366.6	91510.2	95024.2	82810.6	0.0373806	Not Close
1112016	487	Male	3751.52	13.44	84083.2	80331.7	81433.6	8343.18	0.111564	Not Close
1112016	488	Male	14438.4	14.336	102250	87812.1	94720.9	1.07598e+06	0.127308	Not Close
1112016	489	Male	19824.5	13.952	86256.3	66431.8	74804.7	1.28306e+06	0.0501824	Not Close
1112016	490	Male	8979.27	27.648	70879.8	61900.5	67565.5	-262434	0.0479974	Not Close
1112016	491	Male	9672.77	16.256	78994	69321.2	71664.9	501222	0.0919443	Not Close
1112016	492	Male	12114.8	22.144	82362	70247.2	73439.9	337945	0.0445255	Not Close
1112016	493	Male	9789.77	30.08	86373.1	76583.3	79366.1	62158.2	0.0631593	Not Close
1112016	494	Male	8624.95	12.16	79052	70427	75178.2	789593	0.101894	Not Close
1112016	495	Male	3179.83	9.856	80338.4	77158.6	78793.8	18719.4	0.0951567	Not Close
1112016	496	Male	20752.6	43.264	90473.2	69720.7	76585.4	-368074	0.201929	Not Close
1112016	497	Male	10285.8	11.904	77322	67036.2	71911.7	-736872	0.0935761	Not Close
1112016	498	Male	13970.4	19.968	85961.8	71991.4	78040.9	433955	0.176535	Not Close
1112016	499	Male	6449.07	10.624	95558	89108.9	92248.4	655957	0.0921578	Not Close
1112016	500	Male	14314.4	31.872	83028.2	68713.8	74103.8	-36156.8	0.140811	Not Close
1112016	501	Male	11940.4	17.664	82711.2	70770.9	75262.2	584786	0.0803159	Not Close
1112016	502	Male	12356.9	10.24	93854.3	81497.4	86045.6	986290	0.0496856	Not Close
1112016	503	Male	9972.67	15.744	105739	95766.7	101012	689974	0.109808	Not Close
1112016	504	Male	2253.67	9.984	62744.9	60491.3	61753.3	241493	0.0255431	Not Close
1112016	505	Male	2748.47	15.616	82838.1	80089.6	81623.9	-110101	0.0413196	Not Close
1112016	506	Male	6748.12	11.52	78663.1	71915	73902	527312	0.0820808	Not Close
1112016	507	Male	9706.39	11.264	82811.3	73104.9	77974.2	886580	0.192283	Not Close
1112016	508	Male	2777.2	10.624	79897.7	77120.5	78261.3	-75065.6	0.154022	Not Close
1112016	509	Male	8961.95	28.16	70666.6	61704.6	65296.3	-141073	0.0713114	Not Close
1112016	510	Male	5368.59	11.904	94621.2	89252.6	92365.3	-439571	0.0286966	Not Close
1112016	511	Male	8415.14	16.64	81629.2	73214.1	78469.7	-600070	0.114655	0
1112016	512	Male	6770.61	14.592	71129.8	64359.2	69299.5	-352169	0.0729224	0
1112016	513	Female	9795.27	15.744	86795.4	77000.1	81041.2	-735587	0.0562212	0
1112016	514	Male	16041.3	38.4	90520.4	74479.1	78293.6	-153576	0.118042	0
1112016	515	Male	4520.93	9.984	72648.1	68127.2	70169.9	-281889	0.0879077	0
1112016	516	Male	9207.37	14.464	71335.1	62127.7	68492.8	-521836	0.193156	0
1112016	517	Male	8812.02	26.88	84960.7	76148.7	79843.9	56980.3	0.194494	0
1112016	518	Male	11355.4	15.36	75773	64417.7	70315.2	-714178	0.174572	0
1112016	519	Male	13419.7	23.552	89910.2	76490.4	81653	-648716	0.170675	0
1112016	520	Male	4195.58	21.12	79120	74924.4	77790.9	93034	0.156388	0
1112016	521	Male	18140.6	16.896	83868.1	65727.5	74677.8	-792978	0.139304	0
1112016	522	Male	6286.48	14.72	70801.1	64514.6	67901.8	-520310	0.129737	0
1112016	523	Male	4813.42	11.008	98237.9	93424.5	94795.6	-395858	0.041414	0
1112016	524	Male	9031.02	10.752	92707.8	83676.8	87649.4	911635	0.0459676	0
1112016	525	Male	19283.6	22.912	87778.1	68494.6	77602.7	-705511	0.100356	Not Close
1112016	526	Male	13373.6	12.288	103201	89827	96453.2	1.23987e+06	0.0347545	Not Close
1112016	527	Male	9642.74	18.176	89697.4	80054.6	85021.3	-493114	0.0592523	Not Close
1112016	528	Male	19175.9	22.016	85944.2	66768.3	76284.5	-758597	0.112204	Not Close
1112016	529	Male	10299.8	11.776	86788.2	76488.3	81379.3	-558005	0.0917245	Not Close
1112016	530	Male	16136.6	11.264	86473.9	70337.2	78040.4	-1.49187e+06	0.0640303	Not Close
1112016	531	Male	16966	45.184	86368.5	69402.6	75769.6	-207296	0.0706844	Not Close
1112016	532	Male	14715	19.584	99845.3	85130.3	91231.2	-535027	0.0912952	0
1112016	533	Male	5285.17	23.552	84065.1	78779.9	81270.6	-47137.8	0.0782166	0
1112016	534	Female	4202.96	14.208	94663.9	90460.9	93463.5	27606.8	0.0633785	0
1112016	535	Male	11843.5	9.984	91601.8	79758.3	84222.4	-1.17493e+06	0.0394506	0
1112016	536	Male	6012.38	13.568	83762.3	77749.9	82025.9	394635	0.0450025	Not Close
1112016	537	Male	19827.2	29.952	80459.8	60632.6	72238.5	-529508	0.127853	Not Close
1112016	538	Male	4123.4	12.288	85480.2	81356.8	83344.4	-225313	0.0372574	Not Close
1112016	539	Male	8975.3	18.56	90881.6	81906.3	87835.3	320599	0.0377365	Not Close
1112016	540	Male	8529.73	21.504	86422.7	77892.9	80776.1	54399.4	0.0777633	0
1112016	541	Male	18184.9	16.896	90674.1	72489.2	83465.1	839991	0.0438364	Not Close
1112016	542	Male	12128.2	12.288	94159.3	82031.1	88736.2	-955401	0.025475	Not Close
1112016	543	Male	16941.5	18.304	90793.5	73852	84426.8	654611	0.0347892	Not Close
1112016	544	Male	8137.7	25.472	74480.8	66343.1	70025.2	-135100	0.0388794	Not Close
1112016	545	Male	13240.2	26.496	102260	89019.6	97022	-590560	0.0559271	0
1112016	546	Male	21999.6	21.504	88296.6	66297	76846.4	-969337	0.127189	0
1112016	547	Female	2014.56	18.816	71900.5	69886	70777	3095.79	0.0434692	0
1112016	548	Male	6177.59	15.616	92024.7	85847.1	88493.8	40325.8	0.0389213	0
1112016	549	Male	8461.83	10.24	74666.5	66204.7	69973.3	-763406	0.0566575	0
1112016	550	Male	15276.2	12.416	90272.8	74996.6	84547.3	906541	0.0538209	0
1112016	551	Male	5365.36	30.08	71195.6	65830.3	68654.8	-108598	0.0710028	0
1112016	552	Male	2526.55	13.824	92857.1	90330.5	91914.4	-57807.7	0.0225065	Not Close
1112016	553	Male	2637.27	15.488	83942.4	81305.1	82104	-24933.8	0.040316	0
1112016	554	Male	17000.2	32.768	89577.4	72577.1	80604.5	-408178	0.0746152	Not Close
1112016	555	Male	14246.2	41.984	82629	68382.7	74857.6	-246879	0.0459115	0
1112016	556	Female	15439.1	22.272	83968.5	68529.5	77072.2	-625401	0.060231	0
1112016	557	Male	7480.48	10.24	77126	69645.5	73877.1	-708726	0.033291	0
1112016	558	Male	10590.1	10.88	82415	71824.9	78142.9	802822	0.0405744	0
1112016	559	Male	11194.2	13.952	100053	88858.4	94030.5	732791	0.0443797	0
1112016	560	Male	27830.5	68.608	97084.8	69254.4	77099.1	-160669	0.0939699	0
1112016	561	Male	11016.6	18.56	79135.4	68118.9	74712.4	628110	0.127537	0
1112016	562	Male	14527	18.432	83854.7	69327.6	77743.8	-721005	0.0921453	0
1112016	563	Male	5371.33	10.88	109917	104546	106064	87722.3	0.0819439	0
1112016	564	Male	2924.79	13.824	72608.7	69683.9	70672.8	-6104.8	0.0602363	0
1112016	565	Male	3982.11	10.752	72569.3	68587.2	70160.6	-330729	0.141982	0
1112016	566	Male	6531.77	19.328	72012.9	65481.1	69659.1	-174353	0.103065	0
1112016	567	Male	9541.34	20.096	86913.9	77372.6	83001.9	291580	0.19209	0
1112016	568	Male	13059.4	15.36	86559.9	73500.5	81367.3	-1.03202e+06	0.177053	0
1112016	569	Male	6886.15	36.608	71406.3	64520.2	68850.6	-193183	0.0681401	0
1112016	570	Male	8998.49	17.024	97916.6	88918.1	92369	249550	0.0502479	0
1112016	571	Male	6704.73	9.728	86784.3	80079.6	84655.3	876391	0.083476	0
1112016	572	Female	8430.84	29.056	90357.2	81926.3	85729.5	196167	0.0380432	0
1112016	573	Female	6146.91	18.944	95749.7	89602.8	92128.5	329139	0.0222227	0
1112016	574	Male	10151.5	27.392	88192.5	78041	82217.3	337103	0.0506206	0
1112016	575	Male	24792.6	20.224	103721	78928.2	91244.4	1.18305e+06	0.0498918	0
1112016	576	Male	18245.3	33.792	82509.1	64263.9	71052.8	-379120	0.231861	0
1112016	577	Male	4480.63	10.88	97990.9	93510.2	94540.1	84875.4	0.0839248	0
1112016	578	Male	8551.47	21.504	78686.2	70134.7	74718.4	175798	0.0980559	0
1112016	579	Male	8276.8	14.336	86316.9	78040.1	79846.4	372609	0.060754	0
1112016	580	Male	5455.49	29.184	82995	77539.5	81282.7	-12372.4	0.0512115	0
1112016	581	Male	16739.9	27.648	74849.4	58109.4	67787	-522671	0.0578342	0
1112016	582	Male	6595.67	11.52	82706.5	76110.8	79415.4	560288	0.0444763	Not Close
1112016	583	Male	19867.8	20.992	96035.8	76168	83840.5	1.03549e+06	0.0470675	Not Close
1112016	584	Male	8838.98	15.872	87692.5	78853.5	81839.6	112860	0.085366	Not Close
1112016	585	Female	9232.6	11.008	86436.1	77203.5	79895.4	643680	0.114451	0
1112016	586	Male	10527.8	26.624	82726	72198.2	76698.4	-26314.7	0.0560863	0
1112016	587	Male	9200.53	20.736	82599.8	73399.3	76410.9	145708	0.0938846	0
1112016	588	Male	10231	11.136	86354.8	76123.8	80372.5	-846623	0.0925069	0
1112016	589	Male	7265.55	11.392	85052.1	77786.6	80830.1	556182	0.0752156	Not Close
1112016	590	Male	12708.2	31.616	78886.4	66178.1	74634.6	-383963	0.10738	0
1112016	591	Male	7403.03	10.496	92996.1	85593	87631.3	-685174	0.059184	0
1112016	592	Male	8279.47	11.52	85617.3	77337.8	79707.1	363662	0.0844056	0
1112016	593	Female	1903.8	13.184	71319	69415.2	70344.8	2141.51	0.0282827	0
1112016	594	Male	7154.31	20.608	88042.8	80888.5	83958.5	-296522	0.0635262	0
1112016	595	Male	13433.6	10.24	82710	69276.4	74706.4	-1.33613e+06	0.0830643	0
1112016	596	Male	4497.66	16.256	71267.7	66770	69375.1	-233963	0.0825975	0
1112016	597	Male	6889.62	27.776	68851.9	61962.2	66559.6	-229070	0.0822985	0
1112016	598	Male	14278.8	14.336	82460.7	68181.8	74794.5	1.07238e+06	0.0306478	0
1112016	599	Male	17664.8	33.152	89963.6	72298.8	80446.8	601776	0.0950166	Followed
1112016	600	Male	14560.3	14.592	86570.2	72010	77042.2	977227	0.0774928	0
1112016	601	Male	9669.22	12.16	83049.1	73379.8	77440.7	1.10629e+06	0.0454411	0
1112016	602	Male	5028.65	11.776	74701.5	69672.9	72951.4	370173	0.0490116	0
1112016	603	Male	3196.16	13.312	68427.9	65231.8	66144.2	84239.6	0.0474472	0
1112016	604	Male	6493.02	21.504	86755.2	80262.2	83345.3	240557	0.0526923	0
1112016	605	Male	8391.89	18.944	81006.2	72614.3	75699.6	406232	0.0372813	Not Close
1112016	606	Male	6967.55	20.48	72188.7	65221.2	67409.2	220703	0.058579	Not Close
1112016	607	Male	3578.2	10.496	72077.3	68499.1	70386.9	-129072	0.0462742	Not Close
1112016	608	Male	11992.7	14.72	82295.2	70302.6	75504.2	803580	0.0522721	Not Close
1112016	609	Male	5078.36	19.072	82663.4	77585.1	80361.1	219421	0.0478744	Not Close
1112016	610	Male	14482.1	19.328	87888	73405.9	77478.8	672330	0.0866123	Not Close
1112016	611	Male	2058.45	15.872	75187.4	73129	74378.7	-49021.3	0.0492464	Not Close
1112016	612	Male	23756.3	24.192	97598.3	73841.9	83043.1	949116	0.0781238	Not Close
1112016	613	Male	21546.9	19.968	91556.3	70009.4	78843	1.09492e+06	0.11979	Not Close
1112016	614	Male	12877.9	26.752	86801.3	73923.4	79330.9	470402	0.156294	Not Close
1112016	615	Male	10209.6	17.792	86526.6	76317	80821.7	516614	0.126111	Not Close
1112016	616	Male	2782.7	9.984	71032.5	68249.8	70257.6	-54658.2	0.0363562	Not Close
1112016	617	Male	18432.2	17.408	86685.8	68253.6	76323.5	1.17185e+06	0.0972143	Not Close
1112016	618	Male	10300.7	51.712	80366	70065.3	74578.2	-7572.73	0.0571233	Not Close
1112016	619	Male	11562.7	17.024	84122.2	72559.5	76351.8	536624	0.0442577	Not Close
1112016	620	Male	16849.8	17.152	87757.2	70907.4	76555.3	965249	0.0641067	Not Close
1112016	621	Male	10335.9	12.032	82407.7	72071.9	75910.2	847203	0.0841284	Not Close
1112016	622	Male	15998.4	13.824	85766.7	69768.3	76383	1.31028e+06	0.0538428	Not Close
1112016	623	Male	20176.9	23.296	89817	69640.1	76915.6	862015	0.0734444	Not Close
1112016	624	Male	13520.5	11.392	86626.6	73106.1	78156	1.16694e+06	0.106009	Not Close
1112016	625	Male	2211.45	17.664	79251.2	77039.8	78157.6	2215.14	0.0735599	Not Close
1112016	626	Male	8993.66	16.64	82286.2	73292.5	78659	458128	0.0661525	Not Close
1112016	627	Male	10797.4	18.816	82891.9	72094.5	75502.8	293560	0.109886	Not Close
1112016	628	Male	9003.69	10.88	98064.7	89061	93520.9	774096	0.042831	Not Close
1112016	629	Male	7973.39	12.544	82163.2	74189.8	77261.8	647764	0.0521659	Not Close
1112016	630	Male	10256.5	19.712	82439.5	72183	75601.8	373751	0.0559729	Not Close
1112016	631	Male	11713.3	19.968	86660.2	74946.9	79118.9	-58442.3	0.234807	Not Close
1112016	632	Male	5614.23	12.544	75710.4	70096.2	72009.4	288670	0.0917959	Not Close
1112016	633	Male	4911.63	10.112	82449.1	77537.5	79556	-574558	0.0340152	Not Close
1112016	634	Male	15949.1	12.8	86457.1	70508	79314	1.22182e+06	0.0606073	Not Close
1112016	635	Male	8576.3	15.36	74662.2	66085.9	70086.8	539679	0.114615	Not Close
1112016	636	Male	9149.5	14.72	70697.5	61548.1	66444.5	-707380	0.0388816	Not Close
1112016	637	Male	9041.91	13.312	69528.2	60486.3	63956.9	780143	0.0282555	Not Close
1112016	638	Male	4722.46	10.24	75018.3	70295.9	72949.7	164911	0.0366737	Not Close
1112016	639	Male	5337.44	15.616	74974.4	69636.9	71357.5	195884	0.0906663	Not Close
1112016	640	Male	4618.66	17.92	75087	70468.3	72590.6	-277787	0.0490378	Not Close
1112016	641	Male	7828.68	16.384	86225.8	78397.1	82060.5	392812	0.23543	Not Close
1112016	642	Male	8842.2	19.456	82601.3	73759.1	76960.6	235529	0.160844	Not Close
1112016	643	Male	5083.58	14.976	82318.7	77235.1	78551.8	55753.1	0.275211	Not Close
1112016	644	Male	8155.39	20.48	81258.7	73103.3	74707.6	-52622.2	0.0684541	Not Close
1112016	645	Male	4965.93	13.312	73570.7	68604.7	70415.4	-217747	0.0358789	Not Close
1112016	646	Male	6948.31	12.8	84001.5	77053.2	79206.3	510329	0.0688718	Not Close
1112016	647	Male	12428	14.976	82438.5	70010.4	75384.5	903943	0.0710514	Not Close
1112016	648	Male	5351.37	14.208	83515.6	78164.2	81236.9	-204384	0.274599	Not Close
1112016	649	Male	16391.1	24.704	78882.7	62491.6	70926.8	-621687	0.0738018	Not Close
1112016	650	Male	10806.5	18.688	79102.1	68295.6	75010	-592890	0.0944312	Not Close
1112016	651	Male	12989.4	13.824	94283.3	81293.9	88242.1	939973	0.0651256	Not Close
1112016	652	Male	11470.1	30.464	82392.8	70922.7	76312.9	-308418	0.0804476	Not Close
1112016	653	Male	13778.9	28.032	86902.9	73124	77784.2	-197515	0.0734675	Not Close
1112016	654	Male	13724.8	17.408	85918.1	72193.3	77464.9	855328	0.0424308	Not Close
1112016	655	Male	5127.7	16.128	83112.6	77984.9	80464.5	156040	0.106929	Not Close
1112016	656	Male	13081.9	13.568	86717.7	73635.8	79021.6	742669	0.0441443	Not Close
1112016	657	Male	9546.93	14.592	71348.5	61801.6	64773.4	613060	0.0627987	Not Close
1112016	658	Male	15255.8	21.504	83892.2	68636.4	74382.8	576250	0.0655967	Not Close
1112016	659	Male	10366.6	15.104	86211.1	75844.5	79488.3	489598	0.112655	Not Close
1112016	660	Male	10340.4	9.984	83892.9	73552.5	79561.7	945657	0.0817897	Not Close
1112016	661	Male	6906.04	21.632	85319.6	78413.6	81708.5	-18122.2	0.0897625	Not Close
1112016	662	Male	12903.4	32	79294.1	66390.7	74706	-343978	0.179135	Not Close
1112016	663	Male	6654.93	12.416	80116.8	73461.8	75830.9	397107	0.088354	Not Close
1112016	664	Male	8259.55	13.568	109766	101507	106179	202360	0.0500489	Not Close
1112016	665	Male	12395.2	14.336	86142.4	73747.1	79070.5	680170	0.0812019	Not Close
1112016	666	Male	2483.35	10.752	74493.6	72010.2	73266.1	-228403	0.019444	Not Close
1112016	667	Male	5717.77	37.376	73962.1	68244.3	71322.1	-52974.6	0.075591	Not Close
1112016	668	Male	12576.4	33.024	89767.9	77191.6	80926.4	-56635.2	0.205348	Not Close
1112016	669	Male	11752.3	17.024	81978.7	70226.4	77122.1	601930	0.186711	Not Close
1112016	670	Male	7703.78	17.664	85096.9	77393.1	80167.3	47035.3	0.0825897	Not Close
1112016	671	Male	20622.8	11.648	98399.4	77776.6	87144.9	1.7049e+06	0.0803408	Not Close
1112016	672	Male	5554.27	12.544	86830.4	81276.2	85315.3	-132620	0.115921	Not Close
1112016	673	Male	8096.81	23.296	88066.3	79969.5	82966	-174222	0.0909409	Not Close
1112016	674	Male	13410.2	12.032	90479.6	77069.4	82931.8	-1.1559e+06	0.060325	Not Close
1112016	675	Male	8287.31	18.432	86274.4	77987	80910.8	-275752	0.0917528	Not Close
1112016	676	Male	5479.4	11.136	94943.5	89464.1	93612.6	172545	0.0527126	Not Close
1112016	677	Male	4782	10.88	82686.8	77904.8	79687.5	-473418	0.0618286	Not Close
1112016	678	Male	4156.95	14.08	76460.2	72303.3	74430.8	125448	0.0644579	Not Close
1112016	679	Male	10836	26.112	86949.3	76113.3	80701.7	-397464	0.0638223	Not Close
1112016	680	Male	3760.42	23.296	72346.3	68585.9	69968.7	72967.9	0.038195	Not Close
1112016	681	Male	12148.2	15.488	82070	69921.8	78508.3	-625243	0.0445512	Not Close
1112016	682	Male	3819.73	16.256	87948.7	84128.9	85702.8	33616.8	0.0408123	Not Close
1112016	683	Male	10236.2	13.568	86489	76252.8	80483.6	783581	0.0983184	Not Close
1112016	684	Male	8954.27	13.696	86470.8	77516.5	81633.5	636532	0.0678372	Not Close
1112016	685	Male	8225.7	16.64	105774	97548	103074	-533256	0.0424318	0
1112016	686	Male	12347.7	16.384	78653.3	66305.6	73884.3	-856389	0.0691536	0
1112016	687	Male	9688.9	31.616	83760.6	74071.7	79352.1	184676	0.0933111	0
1112016	688	Male	2903.27	12.928	70938.1	68034.9	69827.4	-135336	0.0230509	0
1112016	689	Male	6578.21	25.728	71252.1	64673.8	67540.8	-159635	0.115484	0
1112016	690	Male	17257.2	31.616	82960.1	65702.9	77060.5	-378573	0.0888391	0
1112016	691	Male	16243.7	11.264	81947.2	65703.6	74923	-1.37932e+06	0.0539175	0
1112016	692	Male	20401.8	28.672	90634.8	70233	84204.5	-551120	0.0963036	0
1112016	693	Male	12100.1	13.44	108575	96474.9	101021	604798	0.044555	0
1112016	694	Male	5741.05	10.624	86789.4	81048.3	82798.1	-154177	0.0945881	0
1112016	695	Female	10425.1	19.072	98667.5	88242.4	93482.2	431735	0.0432363	0
1112016	696	Male	4078.76	27.008	70606.6	66527.8	69052.4	-132417	0.0412552	0
1112016	697	Male	23436.2	44.032	85699.4	62263.2	75540.2	-428606	0.11379	0
1112016	698	Male	2688.62	9.728	83731.9	81043.2	81945.3	20208.2	0.0337813	0
1112016	699	Male	4218.55	16.64	81776.1	77557.5	80482.9	239828	0.0905378	0
1112016	700	Female	6577.3	26.368	86867.8	80290.5	85156.2	141520	0.106009	0
1112016	701	Male	5547.3	16.768	84094.7	78547.4	82442.6	-11022.1	0.0870001	0
1112016	702	Male	4874.26	10.88	82476.8	77602.5	80635.2	-415470	0.0362604	0
1112016	703	Male	9129.14	35.712	82294.8	73165.7	77555.2	305883	0.0542197	0
1112016	704	Male	6594.72	24.32	86706.3	80111.6	82563.6	15109.2	0.0707879	0
1112016	705	Male	14455.5	15.616	90401.7	75946.2	80510.3	544612	0.102049	0
1112016	706	Male	23632.6	28.544	93930.1	70297.5	79283.1	873073	0.0959186	0
1112016	707	Male	11188	29.44	85353.3	74165.3	78850.6	218910	0.0821383	Not Close
1112016	708	Male	10750.1	21.248	88188	77437.9	80227.5	342336	0.103038	Not Close
1112016	709	Male	8448.3	10.624	86907.1	78458.8	83004.5	952985	0.0753718	Not Close
1112016	710	Male	9090.26	10.24	86679.9	77589.7	82687.6	1.04909e+06	0.0969145	Not Close
1112016	711	Male	10572	23.04	83741.9	73169.9	76302.5	434338	0.0795918	Not Close
1112016	712	Male	8516.93	20.096	82594.7	74077.8	79735.9	-300183	0.0444672	Not Close
1112016	713	Male	13644	17.536	90762.1	77118.1	82677.8	704888	0.0471022	Not Close
1112016	714	Male	7878.61	28.8	82811.2	74932.6	78894.7	-16348.5	0.131489	Not Close
1112016	715	Male	9897.76	38.656	84366.1	74468.4	80321.2	92397.7	0.0819594	Not Close
1112016	716	Male	6068.97	29.44	79276	73207	76609.4	134589	0.125855	Not Close
1112016	717	Male	10413.1	19.968	86800	76386.9	80767.2	481672	0.0775192	Not Close
1112016	718	Male	17933.6	23.04	88265.5	70331.9	78930.6	892831	0.0433852	Not Close
1112016	719	Male	5667.72	16.256	78676.4	73008.6	74636.9	80026.1	0.0607505	Not Close
1112016	720	Male	5107.21	28.8	69420.1	64312.9	67333.8	-51844.2	0.0331732	Not Close
1112016	721	Male	10072.7	18.816	80285	70212.3	74260.5	428744	0.0637404	Not Close
1112016	722	Male	14299.2	17.152	86631.8	72332.6	80357.7	776173	0.0524007	Not Close
1112016	723	Male	8994.44	11.52	98771.3	89776.8	95567.9	772062	0.0246964	Not Close
1112016	724	Male	16208.9	23.552	90066.7	73857.8	79717	383870	0.0797283	Not Close
1112016	725	Male	17873.7	17.408	93904.5	76030.8	83745.1	851649	0.128646	Not Close
1112016	726	Male	8996	11.264	90365.8	81369.8	85592.9	-516651	0.0690381	Not Close
1112016	727	Male	10340.9	20.992	87609.5	77268.6	83297.1	500222	0.180201	Not Close
1112016	728	Male	5125.03	13.824	109921	104796	108134	201157	0.0606381	Not Close
1112016	729	Male	13945.4	23.808	89869.4	75924	84136.3	-372008	0.122523	Not Close
1112016	730	Male	5030.56	18.56	75300.7	70270.1	73164.7	-235225	0.0468089	Not Close
1112016	731	Male	5054.41	14.08	82130.4	77076	78908.6	323688	0.0748133	Not Close
1112016	732	Male	16912.3	29.184	90869.8	73957.6	81047	529921	0.111718	Not Close
1112016	733	Male	5768.04	22.656	78904.5	73136.5	75793.7	106562	0.105979	Not Close
1112016	734	Male	12275.7	23.168	89566.3	77290.6	82128	388256	0.0990943	Not Close
1112016	735	Male	9472.05	15.872	109982	100510	103483	-519097	0.0292935	Not Close
1112016	736	Female	3090.76	19.584	84378.4	81287.6	82587.7	58786.9	0.0489294	0
1112016	737	Female	14145.8	42.496	91881.2	77735.3	82595.6	-4097.23	0.0427544	Not Close
1112016	738	Male	14050.7	16.896	83824.1	69773.4	75400.1	-878930	0.0444521	0
1112016	739	Male	27832.8	30.976	94054.7	66221.9	77674	-620547	0.0793655	0
1112016	740	Male	6727.41	11.776	79072.6	72345.1	76180.9	544682	0.193157	0
1112016	741	Male	15989	58.368	84214.3	68225.3	73979.2	-61835.9	0.105163	0
1112016	742	Male	5058.3	10.752	82279.8	77221.5	79433.1	-340975	0.0848856	0
1112016	743	Female	8405.7	29.184	86507.3	78101.6	82249.8	-112568	0.0711257	0
1112016	744	Female	3273.5	17.152	95996.5	92723	93841.5	95518.8	0.0475546	0
1112016	745	Female	5887.88	17.664	83170.9	77283	81665.5	-103528	0.275363	0
1112016	746	Male	13989.3	15.616	85048.6	71059.4	78000.6	-771481	0.0721739	0
1112016	747	Male	18524	37.12	87730.1	69206	75048.2	-129249	0.0906894	0
1112016	748	Female	6721.64	18.432	76043.6	69322	71506.9	278900	0.146776	0
1112016	749	Female	15399.9	22.4	93280.3	77880.5	82058.1	-342670	0.0772399	0
1112016	750	Male	3045.63	10.752	84119	81073.3	82115	14225.5	0.105578	0
1112016	751	Male	6557.31	14.208	84034.9	77477.6	79654.7	319560	0.202427	0
1112016	752	Male	10767.1	27.776	82795.2	72028.2	76864.4	-35614.6	0.0627626	0
1112016	753	Male	13889.6	16.768	74665.4	60775.7	68725.3	-681274	0.0246075	0
1112016	754	Male	6945.98	15.872	84095.2	77149.2	79166.3	348750	0.0272385	Not Close
1112016	755	Male	16313.1	13.568	82416.3	66103.2	75096	-1.15398e+06	0.030414	Not Close
1112016	756	Male	13285.9	40.832	84061.7	70775.8	75502.1	-157781	0.108505	0
1112016	757	Male	7346.67	24.192	80982.2	73635.6	77669.4	-133668	0.035678	0
1112016	758	Male	8634.32	13.44	82320.6	73686.3	78152.5	848809	0.0609624	0
1112016	759	Male	18008.2	34.432	83857.1	65849	72869.4	-487208	0.0805028	0
1112016	760	Male	1833.03	14.08	79073.6	77240.6	78117.6	14879.7	0.090504	0
1112016	761	Male	9208.08	18.176	81801.8	72593.7	77550	-483458	0.186901	0
1112016	762	Male	12096.2	11.52	81865.6	69769.4	76155.7	-1.24346e+06	0.0561968	0
1112016	763	Male	13173.4	73.728	82940.4	69767	78001.3	-4713.6	0.06167	0
1112016	764	Female	4015.05	10.368	70493.5	66478.4	68860.7	303384	0.0272359	0
1112016	765	Male	14088.2	19.84	78686.7	64598.5	71348.2	796875	0.201585	0
1112016	766	Male	6738.03	27.136	84051.8	77313.7	78704.2	-27152.6	0.208802	0
1112016	767	Female	14591.9	18.688	107455	92862.9	99696.9	947016	0.0749588	0
1112016	768	Male	6374.39	10.24	71277.8	64903.4	68269	752871	0.0954671	0
1112016	769	Female	2771.34	12.8	80078	77306.7	78280.3	29468.7	0.052475	0
1112016	770	Male	21123.3	41.984	90705.9	69582.6	83192.7	-370100	0.097117	0
1112016	771	Male	9296.98	43.776	90583.4	81286.4	84472.4	86277.6	0.0819537	0
1112016	772	Male	5065.51	9.856	82611.9	77546.4	79809.8	-493370	0.0369372	0
1112016	773	Male	4372.73	17.536	85689.7	81316.9	83549.7	-70870.5	0.0450818	0
1112016	774	Male	4395.55	30.848	82796.5	78401	81224.1	-25867.5	0.0313619	0
1112016	775	Female	9233.45	49.28	79136.4	69902.9	75004.4	45976.5	0.0652594	0
1112016	776	Male	9265.93	13.568	79867.1	70601.2	74915	675926	0.0830626	0
1112016	777	Male	16071.6	14.464	101835	85763.5	93509.3	1.12686e+06	0.0566926	0
1112016	778	Male	18253.6	51.84	80125.7	61872.1	69499.2	-329738	0.141067	0
1112016	779	Male	16499.3	10.752	86815.9	70316.6	78677.3	-1.51731e+06	0.174424	0
1112016	780	Female	2848.13	20.736	72131.5	69283.3	69907.9	18854.3	0.0521468	Followed
1112016	781	Female	8727.45	18.816	90143.7	81416.3	83802.3	522479	0.0367596	0
1112016	782	Female	2690.2	12.416	91966	89275.8	90286.2	122030	0.0341344	0
1112016	783	Male	11123.6	15.488	81530	70406.3	75863.1	-593232	0.0262345	0
1112016	784	Male	6567.35	23.04	82827.5	76260.1	79764.6	185607	0.0727877	0
1112016	785	Male	8371.47	10.24	86067.7	77696.2	81714.3	792532	0.0446338	0
1112016	786	Male	8933.58	10.496	86739.4	77805.8	82186.7	-771154	0.0526822	0
1112016	787	Male	6861.83	16	84178.3	77316.5	80044.3	341469	0.025897	0
1112016	788	Male	13649.6	27.392	87675.2	74025.6	82183.7	533291	0.0457391	0
1112016	789	Male	14337.1	17.152	86402.9	72065.8	78809.5	-964530	0.0733564	0
1112016	790	Male	13191.6	25.6	90224.8	77033.2	80823.2	-294283	0.0657428	0
1112016	791	Male	9735.3	10.88	86952.9	77217.6	79966.4	825186	0.0446822	0
1112016	792	Male	13237.8	12.928	82812.8	69575	77047.7	-997720	0.045457	0
1112016	793	Male	16091.8	12.032	84104.8	68013	75134.6	1.08855e+06	0.0443186	0
1112016	794	Male	9902.68	11.008	87579.9	77677.2	81200	-835506	0.0452026	0
1112016	795	Male	13065.9	13.824	84086.8	71021	77534.9	796318	0.0292537	0
1112016	796	Male	7877.27	23.68	81729.1	73851.8	76948.2	39719.5	0.025269	0
1112016	797	Male	4872.16	20.096	78766.5	73894.4	76683.9	32086.1	0.0225089	0
1112016	798	Male	16562.4	41.216	86139.4	69576.9	75112.7	-267382	0.0308406	0
1112016	799	Male	9428.33	32.128	82750.4	73322	76605.5	21261.1	0.0754659	0
1112016	800	Male	1792.36	11.904	79132.9	77340.5	78247.3	70242.4	0.271478	0
1112016	801	Male	17170.5	10.88	81747.5	64577.1	72915.4	-1.47566e+06	0.0686689	0
1112016	802	Male	4646.93	18.688	94458.8	89811.9	92721.4	231749	0.071233	0
1112016	803	Male	2037.52	11.52	67514.6	65477.1	66523.8	-86955.4	0.0381188	0
1112016	804	Female	9967.03	25.216	86339	76372	79049.4	220624	0.0458524	0
1112016	805	Male	16977.4	30.976	94323.4	77346	84828.8	12603.2	0.0757534	0
1112016	806	Male	8002.88	29.312	78173.1	70170.3	74030.4	-192752	0.0840034	0
1112016	807	Male	17193.8	32.128	82893.5	65699.8	74366.3	-478663	0.146502	0
1112016	808	Male	5169.27	19.584	75146.4	69977.2	73462.4	108988	0.0853712	0
1112016	809	Male	16694.4	36.352	82499.9	65805.5	76064.5	-442309	0.0715569	0
1112016	810	Male	7810.61	17.664	96912.8	89102.2	92712.8	-4271.7	0.0322949	0
1112016	811	Male	23331.4	41.728	89526.3	66194.9	73225.8	-389116	0.0846135	0
1112016	812	Male	7693.67	13.952	70892.3	63198.6	68571.8	-463941	0.162978	0
1112016	813	Male	10296.2	22.144	99843.8	89547.6	95343.2	387517	0.060219	0
1112016	814	Male	10525.7	28.672	80284.3	69758.6	73826.8	-300925	0.175803	0
1112016	815	Male	8412.2	61.056	97260.7	88848.5	91956.3	41614.9	0.0836188	0
1112016	816	Male	11696	31.104	109078	97381.5	104323	-31028.9	0.0343231	0
1112016	817	Male	5082	13.056	93905.4	88823.4	90781.9	-238216	0.02619	0
1112016	818	Male	8596.95	17.408	86095.1	77498.1	81368.1	416132	0.0302757	0
1112016	819	Male	8875.78	18.176	109379	100503	103605	-361139	0.0736055	0
1112016	820	Male	7707.09	11.136	104833	97125.9	99416.7	442082	0.072	0
1112016	821	Male	8184.45	36.224	79042.4	70858	74627	-63488.4	0.0834248	0
1112016	822	Male	5539.74	58.752	75155.7	69616	72901.7	-15434.7	0.0561039	0
1112016	823	Male	10710.8	10.496	95840.5	85129.7	90070.4	992204	0.0589814	0
1112016	824	Male	8974.98	12.8	79149.4	70174.5	76693.7	463446	0.362235	0
1112016	825	Male	13400.4	29.952	109920	96519.5	102180	438225	0.0641191	0
1112016	826	Male	4687.7	12.672	82375.5	77687.8	79633.5	-333023	0.0319163	0
1112016	827	Male	9876.55	13.44	86069.4	76192.9	80453.9	-645105	0.0317764	0
1112016	828	Male	11413.6	12.288	96741.8	85328.1	90735.1	773471	0.0309213	Following
1112016	829	Male	18671.2	33.28	92075	73403.8	79582.2	-479196	0.0695963	Following
1112016	830	Female	3784.05	10.496	79742.3	75958.2	77886.2	151742	0.0410893	Followed
1112016	831	Male	3137.46	26.752	67372.7	64235.3	66107.2	-23786	0.0536549	Following
1112016	832	Male	9028.63	26.112	82748.1	73719.5	79595.8	-229060	0.043072	0
1112016	833	Male	6537.11	12.544	83900.8	77363.7	79040.1	461274	0.0367025	0
1112016	834	Male	4853.2	10.496	76129.4	71276.2	73732.1	112648	0.0214075	0
1112016	835	Male	6012.73	14.08	79076.8	73064	75067.3	403151	0.0382796	0
1112016	836	Male	2860.07	12.16	72287.2	69427.1	70630.3	-39138.6	0.1339	0
1112016	837	Male	6672.33	14.72	86335.8	79663.5	81441	341033	0.0714156	0
1112016	838	Male	2325.98	11.264	79853.7	77527.8	78650.6	-37110.2	0.0222296	0
1112016	839	Male	9115.68	15.616	87964	78848.3	82829.2	-525921	0.0281318	0
1112016	840	Female	5062.01	10.112	74835.3	69773.3	72539.5	342310	0.0899305	0
1112016	841	Female	6789.45	12.16	87797.7	81008.3	84875.9	638538	0.0398707	0
1112016	842	Male	8863.52	17.408	78582.9	69719.4	74153.8	205309	0.0924109	0
1112016	843	Female	5923.47	10.624	90059.5	84136	86327.2	108537	0.0559622	0
1112016	844	Female	7168.59	23.04	84175	77006.4	78839.3	7499.09	0.0689869	0
1112016	845	Female	8131.8	10.496	85687.2	77555.4	81666.5	250272	0.120254	0
1112016	846	Male	2410.27	12.288	75083.6	72673.4	74079.8	-79750.8	0.0298891	0
1112016	847	Male	6762.98	19.456	79831.7	73068.7	76207.2	496949	0.0535695	0
1112016	848	Male	6501.89	17.152	71002.2	64500.3	68725.5	288051	0.0316136	0
1112016	849	Male	17307.5	18.944	85741.3	68433.8	73621.4	756192	0.0341443	0
1112016	850	Male	9628.09	10.496	86786.8	77158.7	81462.7	866133	0.0450417	0
1112016	851	Male	15939.6	16.64	85812.3	69872.7	74727.5	867138	0.0481327	0
1112016	852	Male	7958.26	10.496	76120.3	68162	71256.8	704897	0.0314456	Not Close
1112016	853	Male	8922.37	15.36	82939.4	74017	79212.7	447238	0.0690511	Not Close
1112016	854	Male	2746.19	17.664	66750	64003.8	65334.3	658.885	0.0552947	Not Close
1112016	855	Male	15722	20.864	83098.7	67376.7	73189.4	767052	0.0744323	Not Close
1112016	856	Male	13854.1	9.856	79128.9	65274.8	70988.3	1.31501e+06	0.0713807	Not Close
1112016	857	Male	12116.6	11.008	80284.4	68167.8	74324	1.1587e+06	0.0412975	0
1112016	858	Male	9203.31	22.144	81219.3	72016	77113.6	431074	0.0507784	0
1112016	859	Male	2027.5	13.568	79018.7	76991.2	77888.7	62668.3	0.0413263	0
1112016	860	Male	17541.1	13.056	83966.3	66425.2	75312.6	1.58544e+06	0.0736565	Not Close
1112016	861	Male	16537.1	17.28	86512.9	69975.8	75767.4	815620	0.0766186	Not Close
1112016	862	Male	3900.88	12.928	83785.1	79884.2	81058.2	-59408.5	0.035619	Not Close
1112016	863	Male	8227.48	18.432	80324.1	72096.7	75407.9	-458978	0.0188801	Not Close
1112016	864	Male	4994.87	14.208	78439.4	73444.5	75628.7	-344923	0.02915	Not Close
1112016	865	Male	13737.6	12.032	84019.5	70282	75903.7	1.04064e+06	0.0405413	Not Close
1112016	866	Male	6118.8	15.872	83956.3	77837.5	80972.5	184079	0.0552696	Not Close
1112016	867	Male	5310.47	11.648	86203.2	80892.7	82499.3	305151	0.0636599	Not Close
1112016	868	Male	5605.92	18.944	82791.8	77185.9	78698.5	204796	0.0535545	Not Close
1112016	869	Male	12579.6	18.048	81933.3	69353.8	74082.3	695845	0.0605253	Not Close
1112016	870	Male	9539.88	14.336	82807.6	73267.8	76304.5	700715	0.070387	Not Close
1112016	871	Male	6974.42	12.032	75168	68193.6	71686.7	614044	0.0503474	Not Close
1112016	872	Male	3835.3	15.104	83965	80129.7	81927.3	-30662.4	0.126294	Not Close
1112016	873	Male	8368.23	11.136	84119.3	75751.1	79164.8	510178	0.0670148	Not Close
1112016	874	Male	12125.9	11.52	83078.1	70952.2	77941.8	1.00563e+06	0.0642098	Not Close
1112016	875	Male	4459.11	11.264	82700.2	78241.1	80480	-212224	0.0557058	Not Close
1112016	876	Male	8807.58	12.544	82909	74101.4	80647.8	-611000	0.0609743	Not Close
1112016	877	Male	7749.72	30.976	73439.1	65689.4	68283	-174166	0.0349397	Not Close
1112016	878	Male	19689.7	20.736	87953.4	68263.7	77866.1	992312	0.0799907	Not Close
1112016	879	Male	22175.7	20.736	86353.1	64177.4	73179.5	1.17452e+06	0.0538038	Not Close
1112016	880	Male	18864.6	38.912	87060.4	68195.8	74451.9	449201	0.0741052	Not Close
1112016	881	Male	16736.8	25.216	79126.7	62389.9	72035.9	600129	0.0825908	Not Close
1112016	882	Male	6749.26	17.536	74731	67981.7	71255	313885	0.0563553	Not Close
1112016	883	Male	6504.42	18.176	64856.4	58352	62481.4	-252218	0.0417114	Not Close
1112016	884	Male	10305.9	17.664	80267.6	69961.7	73169.7	430177	0.0722162	Not Close
1112016	885	Male	15552.6	16.384	87878.1	72325.5	80342	1.05181e+06	0.043812	Not Close
1112016	886	Male	10490	12.032	80225.3	69735.2	73896.8	781201	0.041553	Not Close
1112016	887	Male	8819.88	10.112	74979	66159.1	71306.2	712998	0.0449404	Not Close
1112016	888	Male	8505.4	14.336	63128.4	54623	60858.8	-502626	0.0705062	Not Close
1112016	889	Male	2922.07	14.592	76341.4	73419.3	74700	26025.3	0.0589689	Not Close
1112016	890	Male	3511.35	10.368	74413.9	70902.5	72202.5	262068	0.0603963	Not Close
1112016	891	Male	13194.3	42.752	82426	69231.7	74074.8	200990	0.0517958	Not Close
1112016	892	Male	10400.7	24.832	80146.9	69746.2	73933.3	351112	0.0340238	Not Close
1112016	893	Female	4708.09	10.752	81967	77258.9	80745.1	280138	0.0275432	0
1112016	894	Male	4815.55	14.464	82716.5	77901	80175	-372330	0.067532	0
1112016	895	Male	10884.5	27.136	80301.3	69416.8	74266.2	-245560	0.0731734	0
1112016	896	Male	5674.07	25.6	82884.8	77210.7	79284.2	-79833.9	0.158814	0
1112016	897	Female	2941.6	10.112	76311.4	73369.8	74478.5	9569.82	0.0238192	0
1112016	898	Male	6166.91	15.872	84219.2	78052.3	80392.9	331486	0.033473	0
1112016	899	Male	6294.06	16.384	85972.1	79678	81915	-166303	0.0428469	0
1112016	900	Male	14315.9	17.536	86898.4	72582.5	77374.4	697857	0.0591788	0
1112016	901	Male	13445	16	84030.5	70585.5	75630	620858	0.055608	Not Close
1112016	902	Male	13942.1	28.032	86303.9	72361.8	77039.2	520772	0.0612151	0
1112016	903	Male	13980.6	15.36	90226.3	76245.7	82055.9	897297	0.0604222	0
1112016	904	Male	18580.9	32.896	91822.4	73241.4	78270	191452	0.133623	0
1112016	905	Male	10535.9	9.984	82741.2	72205.3	78423.7	1.1255e+06	0.108383	0
1112016	906	Male	10160.8	12.032	103944	93783.2	100514	998353	0.0599292	0
1112016	907	Male	4562.2	14.208	74468.6	69906.4	73118.3	154387	0.0516523	0
1112016	908	Male	5498.94	30.464	72643.9	67145	70174.4	39726.7	0.0566279	0
1112016	909	Male	15165.1	20.736	83933.8	68768.7	72939.5	564589	0.0579226	0
1112016	910	Male	7893.01	11.776	84031.2	76138.2	79354.8	475213	0.0481182	Not Close
1112016	911	Male	10358.2	10.624	86387	76028.7	80674	983932	0.0489801	Not Close
1112016	912	Male	14600.6	11.52	88095	73494.4	79789.9	1.40486e+06	0.0367496	Not Close
1112016	913	Male	12831	10.368	90183.8	77352.9	84121.5	-1.21064e+06	0.0465722	Not Close
1112016	914	Male	6968.84	12.032	84107.5	77138.7	80764.1	584969	0.0402995	Not Close
1112016	915	Male	6211.94	12.8	76279.1	70067.2	71607.8	373979	0.030236	0
1112016	916	Male	2886.99	12.416	78916.8	76029.9	77336.7	209757	0.0341344	0
1112016	917	Male	9262.31	22.784	78681.9	69419.6	74685.3	423456	0.138049	0
1112016	918	Male	10110.2	12.032	101892	91781.8	98683.9	879049	0.0245235	0
1112016	919	Male	7907.59	10.368	109054	101147	105579	-211880	0.0462759	0
1112016	920	Male	14050.4	18.688	86325.1	72274.7	77427	607818	0.105529	0
1112016	921	Male	15535.9	14.592	87633.2	72097.2	79027.5	910012	0.0922791	0
1112016	922	Male	12321.1	22.144	82760.2	70439	74513.1	467078	0.0536457	Not Close
1112016	923	Male	2468.78	10.368	79985.4	77516.7	78530.8	-4498.77	0.0331501	Not Close
1112016	924	Male	9640.77	14.336	85500.8	75860	79159.5	631914	0.0567577	Not Close
1112016	925	Male	4670.08	10.88	82511.3	77841.2	79596	342484	0.0655531	Not Close
1112016	926	Male	5077.96	19.072	78392.9	73314.9	75451.9	139589	0.0448623	Not Close
1112016	927	Male	7881.09	14.08	80052.9	72171.9	75115.1	537955	0.0518337	Not Close
1112016	928	Male	7854.9	11.904	85853.7	77998.8	81174.1	577230	0.0790101	Not Close
1112016	929	Male	9139.02	18.944	79671.6	70532.6	74437.7	418300	0.0720585	Not Close
1112016	930	Male	3303.7	19.584	75192.7	71889	73550.3	-113822	0.0467197	Not Close
1112016	931	Male	10128.7	15.616	84018.2	73889.6	77131	626293	0.0428831	Not Close
1112016	932	Male	2401.89	9.984	72468.3	70066.4	71370	-206097	0.0263787	Not Close
1112016	933	Male	5571.59	19.456	86619.2	81047.6	82547	103624	0.0556042	Not Close
1112016	934	Male	6402.72	13.056	75004.3	68601.6	71188.2	-442618	0.026136	Not Close
1112016	935	Male	8708.5	12.16	82704.7	73996.2	79079.7	738661	0.0257646	Not Close
1112016	936	Male	6609.33	24.064	72391.8	65782.5	67330.2	197069	0.0286288	Not Close
1112016	937	Male	5936.27	11.264	86473.2	80537	83133.9	452896	0.0251048	Not Close
1112016	938	Male	21411.8	15.872	85666.9	64255.1	73491.9	1.15819e+06	0.0413497	Not Close
1112016	939	Male	5817.29	11.264	86795.6	80978.3	83574.7	387938	0.0560582	Not Close
1112016	940	Male	2398.63	11.52	94295.9	91897.2	93270.8	-166361	0.0183056	Not Close
1112016	941	Female	2647.8	11.52	64371.3	61723.5	62536.4	-67004.9	0.0185202	0
1112016	942	Male	6289.35	10.24	72471.3	66181.9	69029.3	432356	0.0299875	0
1112016	943	Male	6762.94	16.128	80289.9	73527	75715.3	403644	0.0233186	0
1112016	944	Male	7841.3	11.008	83733.2	75891.9	78400.9	670466	0.0602099	Not Close
1112016	945	Male	15660.7	13.312	83836.9	68176.2	73759.4	958162	0.0537962	Not Close
1112016	946	Male	17509.1	18.816	86693.8	69184.7	73732.4	837491	0.0990662	Not Close
1112016	947	Male	4711.69	14.848	79118.4	74406.7	77740.2	85405.7	0.0270403	Not Close
1112016	948	Male	3036.05	11.136	75172.9	72136.9	73274.6	280480	0.0278558	Not Close
1112016	949	Male	2784.15	17.152	79970.5	77186.4	78374.9	39934.2	0.0341774	0
1112016	950	Male	5316.91	14.336	79085.2	73768.3	77517.5	-331028	0.0319588	0
1112016	951	Male	16634	17.664	82377.1	65743.1	74375.1	-947208	0.0669568	0
1112016	952	Male	8864.07	11.904	82706.2	73842.1	78531.6	573964	0.0403504	0
1112016	953	Male	11684.5	18.56	82529.2	70844.6	75767.9	597598	0.0492323	0
1112016	954	Male	6279.03	15.104	80253	73974	76088.6	-264078	0.0297321	0
1112016	955	Male	9571.1	12.928	79066.6	69495.5	72350.4	649652	0.0400495	0
1112016	956	Male	2009.81	12.288	72097.2	70087.4	70959.9	-38074.7	0.0236963	0
1112016	957	Male	8537.16	13.696	86154.8	77617.7	81141	-504895	0.0319125	Not Close
1112016	958	Male	7085.03	9.984	109686	102601	106785	833559	0.0339722	Not Close
1112016	959	Male	10418.3	9.984	88191.3	77772.9	81564.2	924995	0.035362	Not Close
1112016	960	Male	14290.7	12.8	83905.9	69615.2	75773	1.10093e+06	0.0329726	Not Close
1112016	961	Male	13290.5	24.064	86523.3	73232.8	76935.5	437932	0.0314926	Not Close
1112016	962	Male	5430.67	11.264	75027	69596.3	72101.9	427370	0.0365189	Not Close
1112016	963	Male	9066.78	10.496	82676.5	73609.7	76931.1	822987	0.0572284	Not Close
1112016	964	Male	12163.7	28.16	86090.7	73926.9	78525.1	39045.9	0.0927185	Not Close
1112016	965	Male	11859.4	17.536	86072	74212.6	77836.5	449190	0.0814637	Not Close
1112016	966	Male	20584.3	22.016	86772	66187.7	76576.6	-623687	0.0665459	0
1112016	967	Male	5539.15	14.72	82690	77150.9	78758.5	-5923.37	0.05956	0
1112016	968	Male	4550.85	12.8	74110.1	69559.3	70904.6	242234	0.0442463	0
1112016	969	Male	9806.8	26.112	90667.6	80860.8	84331	-73040.2	0.157787	0
1112016	970	Male	13570.1	14.336	87653.1	74083	78944.1	641634	0.0689894	0
1112016	971	Male	8068.09	19.456	86880	78811.9	81638	-48593.7	0.0647315	Not Close
1112016	972	Male	10467	11.52	82709.1	72242	78124.5	1.04721e+06	0.0536534	Not Close
1112016	973	Male	8444.62	18.304	80193.5	71748.8	74036	-6458.68	0.0442416	Not Close
1112016	974	Male	6522.18	11.136	80181.5	73659.4	76436.1	518911	0.0524858	Not Close
1112016	975	Male	4958.73	14.592	79277.5	74318.8	77700.5	189402	0.0439772	Not Close
1112016	976	Male	5794.12	17.92	86919.4	81125.3	84841	271215	0.0365935	Not Close
1112016	977	Male	12804.4	11.264	79714.8	66910.5	74489.2	950880	0.063931	Not Close
1112016	978	Male	7480.3	11.776	80132.6	72652.3	76725.3	-538638	0.043712	Not Close
1112016	979	Male	3113.18	20.864	72341	69227.9	70174.1	-43264.3	0.0466975	Not Close
1112016	980	Male	8624.79	18.432	83062.7	74437.9	77411.6	240487	0.0564625	Not Close
1112016	981	Male	1994.91	10.24	72072.6	70077.7	70787.1	74650.2	0.0299299	Not Close
1112016	982	Male	9955.14	18.816	79114.8	69159.7	71957.7	487193	0.0458825	Not Close
1112016	983	Male	7282.21	10.88	85309.3	78027.1	81767.4	-559405	0.0836296	Not Close
1112016	984	Male	2862.25	11.648	75892.2	73029.9	74364.2	40679	0.0253782	Not Close
1112016	985	Male	2450.64	17.28	64300	61849.3	62607.8	-20112.3	0.0248036	Not Close
1112016	986	Male	12269.9	19.456	82638.2	70368.2	74568.8	439377	0.06998	Not Close
1112016	987	Male	8715.04	15.616	78535.7	69820.7	72241.2	-482287	0.0589336	Not Close
1112016	988	Male	12039.7	12.288	84243.8	72204.1	77098	746252	0.0646041	Not Close
1112016	989	Male	7861.29	13.44	82221.6	74360.3	77495.5	248080	0.0640971	Not Close
1112016	990	Male	13555.1	16.384	81891.3	68336.1	72432.2	646068	0.0517015	Not Close
1112016	991	Male	12572.2	17.664	83064	70491.9	76540.7	-582639	0.0517849	Not Close
1112016	992	Male	16978	30.72	84151.3	67173.3	74540.5	-659152	0.0461058	Not Close
1112016	993	Male	10226.9	15.744	80212.5	69985.6	72995	387281	0.0554171	Not Close
1112016	994	Male	7196.76	30.976	83130.8	75934	78902.6	-72924.7	0.119161	Not Close
1112016	995	Male	9395.31	29.056	75934.8	66539.5	69639.5	-95360.9	0.0546029	Not Close
1112016	996	Female	7435.89	22.144	81282.5	73846.6	75789.9	-197039	0.0961107	0
1112016	997	Male	8579.98	11.008	81778	73198	75266.3	482397	0.0913462	0
1112016	998	Male	18188	15.872	88117.5	69929.5	79687.5	1.23174e+06	0.181639	0
1112016	999	Male	7927.34	11.392	101499	93571.8	98799	594040	0.0709114	0
1112016	1000	Male	22041.4	25.088	102290	80248.3	89368.2	919183	0.221207	0
1112016	1001	Male	21825.4	23.04	82384.4	60559	67207	441570	0.118373	0
1112016	1002	Female	17693.9	28.16	85246.6	67552.7	76666.3	573011	0.0574108	0
1112016	1003	Male	8022.42	29.312	82154.1	74131.6	77207.9	-226668	0.0447191	0
1112016	1004	Male	11878	35.072	84025.4	72147.4	81471.6	-24680.6	0.0791982	0
1112016	1005	Male	6099.02	15.232	74246.1	68147.1	71857.6	-305977	0.0385339	0
1112016	1006	Male	10875	13.312	83010.4	72135.4	79314.6	686343	0.380373	0
1112016	1007	Male	8365.05	13.44	78351	69986	75164.9	391520	0.107795	0
1112016	1008	Male	3298.26	31.36	74164.4	70866.1	72919.3	7902.42	0.208905	0
1112016	1009	Male	4604.29	9.856	74169	69564.8	71840.5	-387774	0.194751	0
1112016	1010	Male	12801.8	20.864	86658.1	73856.2	78121.1	318453	0.125882	0
1112016	1011	Male	8761.49	27.136	70551.2	61789.7	64220.6	-242026	0.0528312	0
1112016	1012	Male	7921.45	11.264	81930.7	74009.2	77266.5	335283	0.0334311	0
1112016	1013	Male	7280.8	19.2	79858.5	72577.7	75800.5	268638	0.0578417	0
1112016	1014	Male	6334.96	25.344	70568.7	64233.8	67121.7	-46323	0.0520275	0
1112016	1015	Male	16195.2	20.48	78621.3	62426	70264.9	-741937	0.0496848	0
1112016	1016	Male	13891.3	18.304	79671.1	65779.8	72142.8	-822512	0.239929	0
1112016	1017	Male	7056.28	16.896	105290	98233.5	101681	-351687	0.0409032	0
1112016	1018	Male	15725.8	45.312	78798	63072.2	69930.2	-250195	0.126971	0
1112016	1019	Male	12706.8	38.656	79972.4	67265.6	70718.8	-238363	0.0482296	0
1112016	1020	Male	10017.9	18.56	72249.6	62231.7	68677.5	345026	0.0518337	0
1112016	1021	Male	16742.4	48.896	80064.5	63322.1	69690.8	-271645	0.107797	0
1112016	1022	Male	11318.2	18.176	69527	58208.8	65743.2	-563001	0.0855204	0
1112016	1023	Male	16577	33.792	98835.8	82258.8	90691	-557748	0.0798516	0
1112016	1024	Male	12954	23.424	94515	81561	87895.4	398849	0.072858	0
1112016	1025	Female	10610	15.872	82510.9	71900.9	78703.5	515853	0.0389959	0
1112016	1026	Male	9727.19	20.736	87781.5	78054.3	82152.1	263707	0.0311735	0
1112016	1027	Male	22179.6	14.208	91846.6	69667	79677.3	1.44615e+06	0.0542355	0
1112016	1028	Female	4624.05	9.728	84231.5	79607.5	82050.3	386468	0.0393781	0
1112016	1029	Male	5377.88	21.12	74760.5	69382.6	71978.2	37232.1	0.0770405	0
1112016	1030	Male	10465.6	22.656	81335.7	70870.2	75272	-162887	0.155465	0
1112016	1031	Male	4837.21	13.952	71014.3	66177.1	68771.4	319525	0.0993521	0
1112016	1032	Male	10572.8	25.088	84010.5	73437.7	79631.1	-341381	0.0946881	0
1112016	1033	Male	6556.11	22.528	84006.7	77450.6	81707.7	-125441	0.177579	0
1112016	1034	Male	5665.47	11.008	71428.8	65763.4	69767.2	212053	0.0695788	0
1112016	1035	Male	8178.4	14.592	82500.7	74322.3	78478.8	-603794	0.181054	0
1112016	1036	Male	18275.3	13.696	94136.3	75860.9	85461.2	-1.28947e+06	0.0803694	0
1112016	1037	Male	13344.5	21.76	90408.3	77063.8	82823.5	-591524	0.0991281	0
1112016	1038	Male	3300.77	10.752	80413.1	77112.3	78916.2	-239507	0.0277337	0
1112016	1039	Male	2986.33	11.52	84410.8	81424.5	83527.3	-46150.3	0.19007	0
1112016	1040	Male	25759.1	27.008	87901.5	62142.3	73089	-840748	0.0556734	0
1112016	1041	Male	7209.73	16.768	78059.6	70849.9	73808.1	-122863	0.0439854	Following
1112016	1042	Male	3045.15	11.52	80161	77115.8	78224.3	-30330.8	0.043985	Following
1112016	1043	Male	4802.05	11.008	106413	101611	104404	215815	0.0287757	0
1112016	1044	Male	10444	28.416	80185.1	69741	72820.8	266388	0.0341247	0
1112016	1045	Male	4819.41	14.848	71206.4	66387	69359.5	-320561	0.0329207	0
1112016	1046	Male	3921.59	15.104	68294.4	64372.8	66169.9	-151560	0.0153785	0
1112016	1047	Male	9036.04	25.6	74763.1	65727.1	70042.8	-333951	0.0319748	0
1112016	1048	Male	2227.94	18.048	71894.6	69666.7	70626	9623.04	0.0881094	0
1112016	1049	Male	2849.27	10.624	68398.6	65549.4	66440.3	-42299.9	0.0416958	0
1112016	1050	Male	4898.48	13.44	94104.4	89205.9	91017.2	-229581	0.0269852	0
1112016	1051	Female	2954.58	18.304	82937	79982.4	81579.8	111369	0.0370469	0
1112016	1052	Male	6996.8	34.816	84338.2	77341.4	79762.8	141411	0.0598755	0
1112016	1053	Male	17893.4	28.544	94908.4	77015	84189	793997	0.0951461	0
1112016	1054	Male	1709.09	15.616	78798.2	77089.1	77841.3	57895.5	0.0450432	0
1112016	1055	Female	6191.62	10.752	101509	95317.9	100064	265053	0.0256514	0
1112016	1056	Male	5703.02	10.752	94809.1	89106.1	91632.1	511137	0.0253226	0
1112016	1057	Male	2747.95	10.112	68653.5	65905.6	67176.4	-124916	0.0495313	0
1112016	1058	Male	13087.8	13.44	79021.8	65934	73923.6	-979203	0.133034	0
1112016	1059	Male	13168.7	22.784	82558.5	69389.8	76827.2	-487658	0.0573046	0
1112016	1060	Male	6144.84	15.488	84102.6	77957.8	79639	289254	0.0424276	0
1112016	1061	Male	11522.3	10.112	82812.2	71289.9	78512.5	-1.04997e+06	0.0696136	0
1112016	1062	Male	12324.7	16.896	86286.8	73962.2	81308	613074	0.0493534	Not Close
1112016	1063	Male	9449.3	15.872	87005.9	77556.6	81189.2	-591555	0.0594494	Not Close
1112016	1064	Male	10148.8	16.512	83859.9	73711.1	78067.1	-370046	0.0473136	0
1112016	1065	Male	9334.36	20.096	79019.8	69685.5	73815.2	548112	0.0530706	0
1112016	1066	Male	8408.83	17.664	71020.3	62611.5	67902.2	-363469	0.127315	0
1112016	1067	Male	2830.96	18.688	71485.4	68654.5	70565.1	34829.2	0.0511068	0
1112016	1068	Male	3993.13	18.304	74769.4	70776.2	73397.6	73653.8	0.115441	0
1112016	1069	Male	10362	24.704	82534.5	72172.4	78763.6	322324	0.0688039	0
1112016	1070	Female	8551.3	24.96	86305.8	77754.5	79984.7	-67519.8	0.0541937	0
1112016	1071	Male	8300.9	16.896	82120.4	73819.5	77993.7	-364255	0.0300969	0
1112016	1072	Male	5960.26	28.672	82046.8	76086.5	78183.7	-41672.2	0.046453	0
1112016	1073	Female	9644.64	28.16	87832.3	78187.6	81921.5	131439	0.0505868	0
1112016	1074	Male	13526.2	10.496	81864.4	68338.2	74496.9	-1.37612e+06	0.0534087	Following
1112016	1075	Male	3414.8	12.544	79208.1	75793.3	77837.8	-258422	0.0450043	Following
1112016	1076	Male	10658.6	15.616	87878.2	77219.7	80086.8	-710713	0.0455649	Following
1112016	1077	Male	8328.55	13.312	78398.4	70069.8	72934.8	-613557	0.0553118	Following
1112016	1078	Male	7188.68	12.16	90905.3	83716.6	88355.4	-41990.7	0.0626432	0
1112016	1079	Male	3211.74	14.208	79825.6	76613.9	78584.6	-61475.6	0.124333	0
1112016	1080	Female	3746.41	11.52	82007.1	78260.7	80866.2	259965	0.0833067	0
1112016	1081	Male	5843.68	11.264	95702.1	89858.4	91730	579381	0.0426823	0
1112016	1082	Male	9090.98	27.392	70793.2	61702.2	65259.4	-317632	0.0620473	0
1112016	1083	Male	4214.16	10.752	85896.1	81681.9	83001.2	130421	0.0631263	0
1112016	1084	Male	13990.2	13.056	90117.4	76127.2	81334.8	-756787	0.0620989	0
1112016	1085	Male	9186.36	14.976	82877	73690.6	78611.9	724254	0.0248006	0
1112016	1086	Male	5805.01	16.384	75287	69482	73272.4	-26489.4	0.0732388	0
1112016	1087	Male	6603.48	16.384	86719.7	80116.2	82538.2	255813	0.128973	0
1112016	1088	Male	15475.1	19.712	91751.4	76276.2	84617.3	809913	0.0521786	0
1112016	1089	Female	13678.9	40.832	89729.3	76050.4	80173.6	151280	0.0580447	0
1112016	1090	Male	16293.3	52.224	93489.2	77195.9	83081.6	155409	0.0927474	0
1112016	1091	Male	14952.2	27.008	80509.2	65557.1	73768.4	606121	0.156376	0
1112016	1092	Male	6922.04	9.856	96039.4	89117.4	92852.7	570790	0.030984	0
1112016	1093	Male	5278.02	24.576	79206.6	73928.6	77755.8	-71047	0.0594548	0
1112016	1094	Male	4378.31	10.752	82108.3	77730	78935.2	81708	0.0338772	0
1112016	1095	Male	5693.16	19.328	71112.6	65419.5	67354.6	-252529	0.0519683	Not Close
1112016	1096	Male	8092.82	18.304	81915.6	73822.8	75995.8	295039	0.0553575	Not Close
1112016	1097	Male	7880.73	10.752	78680.1	70799.4	74739.4	792698	0.0349371	Not Close
1112016	1098	Male	4608.31	13.056	74725.9	70117.6	73229.2	304967	0.0392488	0
1112016	1099	Male	17101.7	24.448	67536.3	50434.6	62731.8	582145	0.0509751	0
1112016	1100	Male	7162.21	11.648	67358.1	60195.9	64220.4	-554244	0.0662571	0
1112016	1101	Male	11322.5	23.808	82164.7	70842.2	75748.3	366506	0.102298	0
1112016	1102	Male	13773.7	12.544	84227.4	70453.8	76015.8	1.1462e+06	0.0842021	Not Close
1112016	1103	Male	9167.88	9.856	74576.5	65408.6	71286.1	889904	0.119735	0
1112016	1104	Male	5535.65	19.712	79183	73647.3	77201.2	141933	0.108331	0
1112016	1105	Male	10601	15.616	78738.9	68137.8	73666.6	-626269	0.0710717	0
1112016	1106	Male	3956.91	12.288	76179.5	72222.5	74034	54658.5	0.0961559	0
1112016	1107	Male	2724.84	14.592	80559.7	77834.8	79199.3	-160390	0.0557278	0
1112016	1108	Male	5517.45	16.64	80054	74536.5	76703.5	231707	0.0444134	0
1112016	1109	Male	4131.15	11.264	80267.1	76135.9	78015.1	234962	0.0505375	0
1112016	1110	Male	6657.85	13.056	74905.6	68247.8	70120.2	246752	0.0478893	0
1112016	1111	Male	4470.92	11.776	74465.6	69994.7	72297.3	-336251	0.0351596	0
1112016	1112	Male	4013.36	10.496	64481.2	60467.8	62137.2	-317365	0.0158124	0
1112016	1113	Male	2729.85	21.888	79242.1	76512.2	78171.7	38178.4	0.0258034	0
1112016	1114	Male	5816.13	20.096	74951.5	69135.3	71940.3	-316574	0.0431275	0
1112016	1115	Male	6511.56	9.984	70890.1	64378.5	69036.9	-394882	0.0343129	0
1112016	1116	Male	12583.2	28.928	82960.1	70376.9	76541.6	358438	0.0939824	0
1112016	1117	Male	10601.9	9.984	71264.5	60662.6	66619.6	-1.05168e+06	0.0726088	0
1112016	1118	Male	2735.32	33.152	78954.7	76219.3	77669.4	-37327.2	0.0367773	0
1112016	1119	Male	4013.98	22.272	82967.1	78953.1	81357.8	-89312.3	0.0402278	0
1112016	1120	Male	8009.73	28.8	81965.4	73955.6	76444.2	-112744	0.0470855	Following
1112016	1121	Male	3063.52	10.496	79049.7	75986.2	77826.9	-138893	0.0578925	Following
1112016	1122	Male	6356.75	10.24	74539.3	68182.6	71529.8	391066	0.0639163	Following
1112016	1123	Male	6375.95	12.032	82827.4	76451.4	80642.5	427533	0.0851075	Following
1112016	1124	Male	12245.2	23.68	80196.2	67950.9	72696.8	-376191	0.0743393	Following
1112016	1125	Male	17285.5	32.768	75000.9	57715.4	64862.9	-545243	0.0932557	Following
1112016	1126	Male	3836.25	18.56	47841.6	44005.3	46884.8	-45459	0.0676195	Following
1112016	1127	Male	14289.5	37.12	74637.9	60348.4	69365.9	-177871	0.112737	Following
1112016	1128	Male	9361.11	13.184	80267.9	70906.8	75784.9	-468899	0.0505219	0
1112016	1129	Male	7762.14	19.456	73416.9	65654.7	69028.3	-351381	0.045143	0
1112016	1130	Male	8897.06	44.288	78673.8	69776.7	75100.2	-181715	0.035379	0
1112016	1131	Male	3783.84	15.232	80002.7	76218.9	78060.7	-16975.5	0.061337	0
1112016	1132	Male	8413.28	78.72	73675.5	65262.2	68807.9	-90164.5	0.0405539	0
1112016	1133	Male	13670.3	21.248	82106	68435.7	74926.8	-595755	0.0273429	0
1112016	1134	Male	4080.65	10.496	75051.6	70971	73265.5	-251402	0.0214624	0
1112016	1135	Male	12827.2	42.752	80323.5	67496.2	73694.5	-252465	0.053821	0
1112016	1136	Male	8935.21	14.592	78955.1	70019.9	74827.9	-603375	0.0333627	0
1112016	1137	Male	8813.98	18.944	90124.1	81310.1	85247.6	328637	0.0488336	0
1112016	1138	Male	13834.5	15.616	79984.3	66149.9	72140.3	945936	0.039777	Not Close
1112016	1139	Female	13341.5	24.064	82813.8	69472.3	72632.2	157506	0.0607157	0
1112016	1140	Female	16226.3	12.032	82047.9	65821.7	73338.4	1.43379e+06	0.03634	0
1112016	1141	Male	14218.5	15.488	82687.3	68468.8	76668.2	-772329	0.0508031	0
1112016	1142	Male	16777.3	31.488	78741.6	61964.3	73577.1	-562275	0.174875	0
1112016	1143	Male	10413.3	13.568	60624.9	50211.6	54240	-690530	0.142574	0
1112016	1144	Male	14778.3	47.872	78942.9	64164.6	70201.1	-295126	0.0784256	0
1112016	1145	Male	8744.3	14.08	70660.8	61916.5	65978.3	646410	0.0334916	0
1112016	1146	Female	3684.52	11.52	70575.1	66890.6	68554.3	5313.81	0.0155241	0
1112016	1147	Male	3538.95	10.752	69815.2	66276.2	68294.2	-315934	0.0194482	0
1112016	1148	Female	5786.28	14.08	75122.8	69336.5	72897.5	355444	0.022042	0
1112016	1149	Male	6019.22	19.968	74850.3	68831.1	70444.8	-43371.4	0.0418591	0
1112016	1150	Male	2981.92	11.52	51548.5	48566.6	49417.1	-101256	0.045651	0
1112016	1151	Male	7374.14	38.528	49245.5	41871.4	46112.8	-212954	0.0519142	0
1112016	1152	Male	9672.02	17.536	75145.2	65473.2	70242.9	-636660	0.0670368	0
1112016	1153	Male	15544.6	19.712	83583.7	68039.1	76537.3	-729920	0.118829	0
1112016	1154	Male	8206.28	25.344	64751.2	56544.9	61862	-226571	0.0256023	0
1112016	1155	Male	11589.4	25.088	73257.8	61668.4	67451.7	32048.6	0.0671276	0
1112016	1156	Male	11876.4	24.832	74001.8	62125.3	66964.4	-432301	0.0556873	0
1112016	1157	Male	2636.01	16	63110.7	60474.7	62149.8	-80979.8	0.0295877	0
1112016	1158	Male	13744.9	12.16	83941.8	70196.9	78034.8	-1.25841e+06	0.0624327	0
1112016	1159	Male	4237.02	11.776	84228.4	79991.4	81996.4	-38764.5	0.0949577	0
1112016	1160	Male	8206.38	15.872	76239.2	68032.8	71930.9	-513924	0.0692524	0
1112016	1161	Female	8418.42	12.672	85983.9	77565.5	82403.4	670006	0.0615406	0
1112016	1162	Female	3499.94	15.104	71974.8	68474.9	70131.2	7369.07	0.0168137	0
1112016	1163	Male	7801.61	19.072	82585.2	74783.6	79679.7	-114813	0.0912673	0
1112016	1164	Female	6968.34	15.104	47784.3	40816	46361.1	-266036	0.0461103	0
1112016	1165	Female	3635.38	37.248	48632.6	44997.2	47091.8	1.90666	0.058	0
1112016	1166	Male	12636.6	13.568	78935.3	66298.7	71719.4	-675981	0.0642663	0
1112016	1167	Female	2765.23	13.184	79175.4	76410.2	78245	87643.5	0.0391799	0
1112016	1168	Female	6041.16	13.952	71913.5	65872.4	69329.2	-267454	0.0351977	0
1112016	1169	Female	7015.66	11.904	92008.5	84992.8	88581.5	550951	0.0317497	Followed
1112016	1170	Male	4063.97	9.984	78769.5	74705.5	77169.4	305776	0.0275065	Following
1112016	1171	Male	12048.5	9.856	90189.5	78141	82902.3	-1.32179e+06	0.0375508	Following
1112016	1172	Male	3410.23	16.896	50573.2	47162.9	48803.4	35336.1	0.0688797	0
1112016	1173	Male	7003.17	12.16	75324.8	68321.6	72721	-582168	0.062621	0
1112016	1174	Male	20798.5	10.88	86726.6	65928	77128.6	-1.78643e+06	0.0811053	0
1112016	1175	Male	4731.48	11.52	74651.3	69919.9	72695.2	179030	0.0603615	0
1112016	1176	Male	4449.13	15.616	98555.9	94106.8	96150	-186883	0.0917674	0
1112016	1177	Female	5270.51	30.464	90592.4	85321.9	86176.2	7401.69	0.112876	0
1112016	1178	Male	6765.17	56.96	74742.8	67977.7	70527.5	-9901.01	0.0612505	0
1112016	1179	Male	4840.58	31.872	51128.4	46287.8	49014.8	-46455.4	0.0471149	0
1112016	1180	Male	9204.91	30.848	49150.4	39945.5	46620.9	-211600	0.0394774	0
1112016	1181	Male	26005.9	18.56	94530.8	68524.9	82791	-1.32617e+06	0.122787	0
1112016	1182	Male	8538.23	11.264	86482.1	77943.9	82277.2	-750771	0.0636045	0
1112016	1183	Female	1872.78	11.904	71968.3	70095.5	70679.8	-51302	0.0226599	0
1112016	1184	Male	14069.5	10.112	74666.3	60596.8	68797.3	-1.16308e+06	0.122916	0
1112016	1185	Male	8099.38	16.512	109398	101298	105077	190468	0.0620469	0
1112016	1186	Male	2245.79	15.36	45050.9	42805.1	43854	-74874.5	0.0346554	0
1112016	1187	Male	3005.84	18.304	45311.7	42305.9	43619.4	52092.6	0.0467192	0
1112016	1188	Male	5084.44	13.056	90307.3	85222.8	86784	-288009	0.0371902	0
1112016	1189	Male	9823.52	42.496	80183.6	70360	74344.1	-97648.2	0.0604722	0
1112016	1190	Male	6720.8	23.552	95476.4	88755.6	90687.5	2098.28	0.0740344	0
1112016	1191	Female	9933.06	28.8	86342.2	76409.2	80336.3	139579	0.0390251	0
1112016	1192	Male	8125.66	20.096	96057.3	87931.6	93688.1	228097	0.0388576	0
1112016	1193	Male	8762.48	20.096	82750.7	73988.2	77039.8	27849	0.0347035	0
1112016	1194	Male	10115.7	18.816	82625.8	72510.1	77987.5	127199	0.0326638	0
1112016	1195	Male	3975.72	18.688	68274.9	64299.2	66371.4	26047.5	0.0445804	0
1112016	1196	Male	10511.7	14.848	71004.5	60492.8	68129.3	552012	0.0526668	0
1112016	1197	Male	6730.88	12.928	76087.3	69356.4	72016.9	442506	0.0910302	0
1112016	1198	Male	6701.51	19.072	71237.9	64536.4	69403.7	98163.1	0.0720988	0
1112016	1199	Male	10534	16.384	82522.5	71988.5	78371.3	588840	0.0319516	0
1112016	1200	Female	7435.77	12.928	83741.6	76305.8	80396.5	-546868	0.0356707	0
1112016	1201	Male	4664.93	11.008	74850.5	70185.6	71828.7	248896	0.0222437	0
1112016	1202	Male	12057.1	33.536	80309.1	68252	73759.3	-114242	0.0407683	0
1112016	1203	Male	14343	33.408	74758.8	60415.8	66062	-330024	0.0726045	0
1112016	1204	Male	1849.39	9.984	71208.4	69359	70436.6	17165.1	0.0329496	0
1112016	1205	Male	5061.93	11.776	70527.5	65465.6	68508.3	-396076	0.0160549	0
1112016	1206	Male	5892.52	36.352	85692	79799.4	81705.7	-103927	0.0268449	0
1112016	1207	Male	4595.34	13.568	82750	78154.6	81400	-162366	0.0192642	0
1112016	1208	Male	9057.45	12.672	74933.7	65876.2	69799	-620685	0.038686	0
1112016	1209	Male	6222.41	16.384	109993	103771	108787	173162	0.0678256	0
1112016	1210	Male	15696.2	23.168	88828.1	73131.9	79804.3	680476	0.0391786	0
1112016	1211	Male	14125.1	12.672	88129.1	74004	80135.3	1.07193e+06	0.0528569	0
1112016	1212	Male	16645	13.44	82961.1	66316	74245.6	1.26365e+06	0.106431	0
1112016	1213	Male	29071.7	113.152	79212.1	50140.4	67135.1	-960.173	0.113929	0
1112016	1214	Male	9156.64	26.112	71144.9	61988.3	67385.6	-408878	0.0518527	0
1112016	1215	Male	10195	22.528	74587.6	64392.6	70552.7	107822	0.0690669	0
1112016	1216	Female	2795.8	15.616	75993.4	73197.6	74523.6	48675.9	0.0270705	0
1112016	1217	Male	14155.2	16.64	86355.2	72199.9	78664.9	932842	0.0327622	0
1112016	1218	Male	13014.6	42.496	83953.5	70939	76896.9	-62412.7	0.0298203	0
1112016	1219	Male	6988.52	9.856	86191.9	79203.4	82688.8	751013	0.0243524	0
1112016	1220	Male	6140.45	12.672	74708.7	68568.3	71015.3	319328	0.120334	0
1112016	1221	Male	2690.91	10.752	79101.2	76410.2	77979.3	26208.2	0.131068	0
1112016	1222	Male	13016.9	17.536	70811	57794	62994.8	-773241	0.149069	0
1112016	1223	Male	10011.3	12.8	74323.4	64312	69538.7	-736044	0.10092	0
1112016	1224	Male	3032.12	12.416	76482.9	73450.8	74732.5	165386	0.0251009	0
1112016	1225	Male	10396.8	11.52	84079.4	73682.6	78356.8	977875	0.0458325	0
1112016	1226	Male	4437.41	16.256	73863.2	69425.8	70458.7	1644.55	0.039568	0
1112016	1227	Male	2784.54	15.232	76137.5	73352.9	74451.2	-7636.08	0.0501062	0
1112016	1228	Male	13721.1	47.104	82344.9	68623.8	75334.4	-192401	0.11677	0
1112016	1229	Male	5963.64	23.424	74244	68280.3	70240.7	10046	0.0550861	0
1112016	1230	Male	7980.98	59.648	89171.2	81190.3	84243.6	85216.4	0.050636	0
1112016	1231	Male	4841.38	15.872	86318.9	81477.5	83151.1	-123988	0.0306727	0
1112016	1232	Female	9870.77	44.544	83192.4	73321.7	77567.2	-255349	0.0601488	0
1112016	1233	Male	8605.45	17.664	82339.4	73734	79017.8	523274	0.0575965	0
1112016	1234	Male	5067.45	11.008	66987.8	61920.3	62976.9	23862.1	0.0275673	0
1112016	1235	Male	3212.81	17.024	80161.7	76948.9	78239	5253.23	0.0498667	Not Close
1112016	1236	Male	9321.86	11.52	76112	66790.2	70109.9	796561	0.0278371	Not Close
1112016	1237	Female	20889.7	41.6	70630.9	49741.2	63502.7	-352336	0.096444	0
1112016	1238	Female	18372	31.232	72081.1	53709	64930	-520799	0.0965416	0
1112016	1239	Male	14081.5	17.28	84012.5	69931	74884.9	848910	0.0706419	0
1112016	1240	Male	3217.5	9.984	75074	71856.5	73793.2	-77692.5	0.0533585	Not Close
1112016	1241	Male	3800.45	14.464	65410.5	61610.1	62781.7	-157404	0.035771	Not Close
1112016	1242	Male	5005.65	19.712	74677.3	69671.7	71166	51.1874	0.0681157	Not Close
1112016	1243	Male	9538.26	15.744	82760.4	73222.1	75873.1	563852	0.0433479	Not Close
1112016	1244	Male	8804.58	10.88	81991.3	73186.8	75989.8	693945	0.0345632	Not Close
1112016	1245	Male	8034.07	28.416	72242.9	64208.8	67716.8	-228798	0.0887071	Not Close
1112016	1246	Male	9351.83	12.416	78505.9	69154.1	71468.7	562967	0.0412317	Not Close
1112016	1247	Female	12898.4	20.224	82933.1	70034.7	73381.9	567973	0.0724784	0
1112016	1248	Female	12218.6	27.264	70251.4	58032.9	65378.3	-416802	0.0918108	0
1112016	1249	Male	10262.7	11.008	94169.9	83907.2	87915.6	1.1697e+06	0.0339007	0
1112016	1250	Male	9514.98	11.008	82707.3	73192.3	77054	773122	0.076497	0
1112016	1251	Male	5018.68	17.024	70412.1	65393.4	68797.7	-208603	0.0747367	0
1112016	1252	Male	6900.14	14.336	80147.5	73247.4	75209.1	245831	0.0679905	0
1112016	1253	Male	16741.3	14.976	82600.9	65859.7	74061.9	1.24804e+06	0.0313861	Not Close
1112016	1254	Male	11964.1	15.872	83941.1	71977	76388	618265	0.0263087	Not Close
1112016	1255	Male	5555.5	15.872	79153.3	73597.8	76223.9	281350	0.042889	Not Close
1112016	1256	Male	12372.6	12.288	82625.1	70252.5	76268.1	1.06422e+06	0.0673779	Not Close
1112016	1257	Male	5534.48	11.904	86505.8	80971.4	82655.6	-386442	0.0383399	Not Close
1112016	1258	Male	4128.36	10.752	103751	99623	101533	307789	0.0175619	Not Close
1112016	1259	Male	21604	22.144	87966.9	66362.9	77009.6	-823888	0.0449818	Not Close
1112016	1260	Male	4797.58	17.024	78942.9	74145.3	76439.2	73034.4	0.0312098	Not Close
1112016	1261	Male	2939.89	15.36	75974.4	73034.5	73931.4	-25691.4	0.0285584	Not Close
1112016	1262	Male	10400.8	11.392	83929.4	73528.6	78318.8	867720	0.049111	Not Close
1112016	1263	Male	5031.41	10.112	85092.2	80060.8	81711.1	315419	0.120259	Not Close
1112016	1264	Male	7780.79	11.264	80133.9	72353.1	76382.5	622773	0.0357047	Not Close
1112016	1265	Male	15393.8	29.312	82259	66865.2	74196.8	-448185	0.0338759	0
1112016	1266	Female	8902.67	10.624	82065.1	73162.4	78009	-615240	0.0669683	0
1112016	1267	Female	4433.92	13.056	58001.3	53567.4	55062.1	-121506	0.0298347	0
1112016	1268	Male	3982.83	12.672	82834.3	78851.5	81846.7	33428.2	0.0611875	0
1112016	1269	Male	7504.34	17.152	72221.3	64717	67617.2	-300490	0.0517325	0
1112016	1270	Male	5252.91	13.952	78806.1	73553.2	76648.1	330474	0.124649	0
1112016	1271	Male	4222.3	9.984	81457	77234.7	78324.2	76925.4	0.0499127	0
1112016	1272	Female	2954.64	9.984	75224.6	72269.9	74179.8	-22085.9	0.121892	0
1112016	1273	Female	4933.98	11.648	82176.1	77242.2	79169	-180258	0.131789	0
1112016	1274	Male	18785.8	40.192	83088.9	64303	72079.4	-438186	0.0812703	0
1112016	1275	Male	9299.37	26.752	75144.2	65844.8	70824.7	405557	0.118296	0
1112016	1276	Male	26299.7	23.552	109945	83645.4	95242.9	-1.13441e+06	0.0789709	0
1112016	1277	Male	17394.4	10.624	81991.8	64597.4	74095	-1.45694e+06	0.0873327	0
1112016	1278	Male	10138.1	13.312	83978.4	73840.3	77130.9	582901	0.0621513	0
1112016	1279	Male	18103.8	29.568	82205.8	64102.1	70078	-512334	0.0334417	0
1112016	1280	Male	18530.3	41.088	87672.4	69142	72309.1	-26809.3	0.0878612	Not Close
1112016	1281	Male	5852.51	13.056	70199.2	64346.7	67588.6	-355819	0.0359351	Not Close
1112016	1282	Male	7633.92	15.232	74843.9	67210	70910.6	-479670	0.176174	Not Close
1112016	1283	Male	8710.02	10.368	97554.3	88844.3	93537.1	638222	0.0296509	Not Close
1112016	1284	Male	5525.49	10.368	79079.9	73554.4	77851.9	-3658.65	0.0518375	Not Close
1112016	1285	Male	3784.39	9.856	73939.8	70155.5	71499.6	-278627	0.0264139	Not Close
1112016	1286	Male	8494.2	16.64	74510.4	66016.2	71111.8	-457204	0.0426829	Not Close
1112016	1287	Male	5290.97	12.672	78805.2	73514.2	75788.2	363803	0.0483335	0
1112016	1288	Male	12918.2	45.312	79168.9	66250.6	73154.3	-267449	0.100255	0
1112016	1289	Male	3145.37	16.64	72447.9	69302.5	70811.3	-18157.6	0.0867901	0
1112016	1290	Male	10618.1	13.568	76472.6	65854.5	71039.7	-795803	0.0487156	0
1112016	1291	Male	5042.42	15.616	82894.2	77851.8	80401.3	-107236	0.0550881	0
1112016	1292	Male	5529.09	14.08	79108.6	73579.5	76280	-437439	0.111465	0
1112016	1293	Male	6852.23	20.096	72312.3	65460.1	67462.4	-65826.1	0.0579803	0
1112016	1294	Male	6301.25	23.04	70691.1	64389.8	66546.3	12854.6	0.0357863	0
1112016	1295	Female	6847.21	10.24	78972.7	72125.4	75627.9	-642433	0.0902544	0
1112016	1296	Male	15760.2	42.496	87555.4	71795.1	77970.8	-334460	0.0572307	0
1112016	1297	Male	5538.78	19.2	71477.6	65938.9	70238.2	-77613.9	0.0410308	0
1112016	1298	Male	14861.1	38.656	75202.7	60341.6	67118.8	-323774	0.0669835	0
1112016	1299	Female	2991.09	14.336	72370	69378.9	70952.3	157282	0.0281344	0
1112016	1300	Male	4537.75	13.824	47698.3	43160.5	46190.5	-155525	0.0363624	0
1112016	1301	Male	6210.27	14.592	82712.5	76502.2	80920.2	-312251	0.0700787	0
1112016	1302	Male	14004.7	26.496	72156.7	58151.9	66104.6	-570060	0.0508921	0
1112016	1303	Male	6261.02	14.72	44973.2	38712.1	42112.7	-423593	0.022662	0
1112016	1304	Male	10289.7	11.392	72064.6	61774.9	66686.4	-976032	0.0480054	0
1112016	1305	Male	4037.06	25.6	68455.4	64418.4	66539.2	-58964.7	0.0447877	0
1112016	1306	Male	9050.06	12.928	70387.9	61337.8	66384	-605951	0.0257291	0
1112016	1307	Female	5227.88	15.744	102589	97361.2	99875.4	365296	0.0427059	0
1112016	1308	Male	19587.9	33.792	95632.9	76045	85581.3	-533972	0.0935968	0
1112016	1309	Male	10576.9	11.008	82821.4	72244.4	77605.2	914560	0.0399343	Not Close
1112016	1310	Male	8200.68	28.672	87919.4	79718.7	82067.9	-53885.3	0.0543327	Not Close
1112016	1311	Male	13708.6	13.056	87728.1	74019.5	80637.6	774029	0.0474273	Not Close
1112016	1312	Male	4770.52	12.032	89914.6	85144.1	86316.3	-77380.3	0.0370351	Not Close
1112016	1313	Male	14359.7	19.84	91962	77602.3	83348.3	-831391	0.040384	Not Close
1112016	1314	Male	8639.12	11.904	109945	101306	105985	-886602	0.0208288	0
1112016	1315	Male	9253.72	11.904	86234.3	76980.6	81613	-715067	0.0547061	0
1112016	1316	Male	11148	26.112	71331.5	60183.5	67076.9	553280	0.0580923	0
1112016	1317	Male	9234.92	13.312	86501.5	77266.6	80189.4	471316	0.0500798	0
1112016	1318	Male	8451.05	13.44	81844.3	73393.2	76461.7	631839	0.114781	0
1112016	1319	Male	18737.8	56.832	85377.4	66639.6	73872.9	102433	0.0723014	0
1112016	1320	Female	5098.52	32.896	75206.3	70107.8	73242.4	-69836.3	0.0503999	0
1112016	1321	Male	5292.49	30.848	85025.8	79733.4	81305.5	-3959.17	0.0595018	0
1112016	1322	Male	5671.66	14.848	82779.8	77108.2	79250.2	303468	0.0369561	0
1112016	1323	Male	2971.87	12.544	87106.4	84134.6	85479.7	-42462.4	0.0371661	0
1112016	1324	Male	12204.3	15.36	85850.1	73645.9	79365.6	607618	0.135905	0
1112016	1325	Male	16032	11.52	86502.9	70470.9	79337.3	-1.52123e+06	0.039092	0
1112016	1326	Male	6155.77	18.944	82507.7	76351.9	79124.4	254672	0.0362913	0
1112016	1327	Female	13125.1	21.504	71018.8	57893.6	67339.9	-516577	0.0493776	0
1112016	1328	Female	6025.73	20.736	82975.2	76949.5	79216.3	90139.8	0.0457038	0
1112016	1329	Male	6625.34	11.392	72246.7	65621.3	67886.6	501465	0.0614704	0
1112016	1330	Male	7776.74	40.96	82764.5	74987.8	80077.5	-81213.8	0.123979	0
1112016	1331	Female	6629.6	13.696	74667.3	68037.7	70312.6	-144932	0.136834	0
1112016	1332	Male	9465.4	13.056	71420.3	61954.9	68103.5	-651616	0.205249	0
1112016	1333	Male	5546.02	19.584	81469.9	75923.8	79332.7	9041.15	0.0682678	Not Close
1112016	1334	Male	6887.2	13.184	107604	100717	104793	329277	0.0400414	0
1112016	1335	Male	15641.9	17.664	83838.8	68196.9	76731.6	-702661	0.0846817	Not Close
1112016	1336	Male	6380.42	14.208	70651.8	64271.4	67818.2	-329899	0.122737	Not Close
1112016	1337	Male	8482	17.536	74466.5	65984.5	69941	-398981	0.036295	Not Close
1112016	1338	Male	8031.75	39.68	74197.4	66165.6	69494	129833	0.0680714	0
1112016	1339	Male	13769	15.744	88014.4	74245.5	80434.8	918732	0.0477016	0
1112016	1340	Male	15576	21.76	86502.1	70926.1	77009.9	698651	0.0705876	0
1112016	1341	Male	7776.95	11.008	80274.9	72497.9	77068.7	-531815	0.0405864	0
1112016	1342	Male	11871.4	15.104	82795.8	70924.4	75035.2	653570	0.0817699	0
1112016	1343	Male	12306.2	23.552	86307.5	74001.3	78495.5	-120126	0.106159	0
1112016	1344	Male	7134.98	14.976	75105.3	67970.4	71213.6	-348396	0.104626	0
1112016	1345	Male	12522.5	19.712	84298.7	71776.2	76143.5	2717.79	0.0973465	0
1112016	1346	Male	11799.9	17.664	88152.2	76352.3	82685.5	-501266	0.0550686	0
1112016	1347	Male	10233.7	12.288	74938.9	64705.2	69749.6	764032	0.044703	0
1112016	1348	Male	5427.14	15.616	82607.1	77180	78445.3	-25263	0.0516983	Not Close
1112016	1349	Male	15414.4	25.6	81238.2	65823.8	71050.3	566745	0.0424214	Not Close
1112016	1350	Male	5067	13.952	70609.3	65542.3	66656.1	9875.32	0.0346208	Not Close
1112016	1351	Male	10287.2	12.544	83662.4	73375.2	76595.1	757998	0.0430499	Not Close
1112016	1352	Male	5018.01	10.112	83495.3	78477.3	81089.8	-575554	0.0814948	Not Close
1112016	1353	Male	9559.74	16.128	77813.6	68253.9	71658.3	-519956	0.0546318	Not Close
1112016	1354	Male	4142.63	11.008	78915.1	74772.5	77252	337644	0.0239823	Not Close
1112016	1355	Male	9995.95	15.36	83628	73632.1	76566	672680	0.0402731	Not Close
1112016	1356	Male	9577.27	15.872	83038.8	73461.5	76749.2	728794	0.0383141	Not Close
1112016	1357	Male	5475.29	16.896	82850	77374.7	79259.7	-214499	0.0451958	Not Close
1112016	1358	Male	18687.6	16.512	91012	72324.4	81530.6	1.27668e+06	0.0398922	Not Close
1112016	1359	Male	12644.5	15.488	90158.3	77513.8	81167.7	965047	0.0365733	Not Close
1112016	1360	Male	10550.8	13.568	84211.9	73661.1	77414.6	799522	0.0394966	Not Close
1112016	1361	Male	8393.95	10.88	109078	100684	105861	852888	0.0498201	Not Close
1112016	1362	Male	13726.1	10.624	87776.5	74050.4	80141.7	1.10345e+06	0.0895625	Not Close
1112016	1363	Male	13970.9	18.816	87524	73553.1	79392.3	730295	0.0838618	Not Close
1112016	1364	Male	16219.1	22.272	88009	71789.9	76906.9	734539	0.088683	Not Close
1112016	1365	Male	6561.14	24.32	79015.9	72454.7	75223.3	-92408.9	0.158383	0
1112016	1366	Male	7970.38	10.24	79970.7	72000.3	74934.1	751344	0.12502	0
1112016	1367	Male	13078.1	68.096	82871.3	69793.1	78110.9	-48803.2	0.145805	0
1112016	1368	Male	16461.1	19.456	74825.4	58364.3	66728.2	-722482	0.0887535	0
1112016	1369	Male	4483.61	9.728	56960	52476.4	54765.9	-382467	0.0679556	0
1112016	1370	Male	17813.3	42.368	82456.9	64643.6	70979.1	-397029	0.0612715	0
1112016	1371	Male	10698.1	19.584	87931.9	77233.9	79506.2	242816	0.0469301	Not Close
1112016	1372	Male	15618.1	24.064	90237.3	74619.2	80041.4	603630	0.0835477	Not Close
1112016	1373	Male	16286	27.648	86515.4	70229.4	74287.1	552338	0.0530699	Not Close
1112016	1374	Male	5719.88	10.368	71867.5	66147.6	68297.5	440233	0.0225431	Not Close
1112016	1375	Male	28235.1	20.736	98217.1	69981.9	81841	1.31512e+06	0.107996	Not Close
1112016	1376	Male	5408.52	14.08	71216.8	65808.3	69538.1	-194500	0.0702917	Not Close
1112016	1377	Male	10000.1	17.152	83838.1	73838.1	78598.4	472318	0.100755	Not Close
1112016	1378	Male	6816.78	24.064	84093.3	77276.5	78230.9	-10029.9	0.143573	Not Close
1112016	1379	Male	10833.7	18.432	84131.9	73298.1	77239.9	635726	0.0466783	Not Close
1112016	1380	Male	2497.58	12.544	72572	70074.5	71096.4	-74909.1	0.0496213	Not Close
1112016	1381	Male	4584.62	11.136	81645.3	77060.7	78591.9	339255	0.0316175	0
1112016	1382	Male	8582.1	11.52	82838.4	74256.3	77962.4	726486	0.0673749	0
1112016	1383	Male	23118.4	27.264	95473	72354.7	78409.2	473701	0.0862623	0
1112016	1384	Male	10412.1	24.704	80277	69864.9	72727.1	-204907	0.0831314	0
1112016	1385	Male	6893.19	16.384	79073.8	72180.6	74279.1	-34492.7	0.0448171	0
1112016	1386	Male	14736.8	17.408	88092.8	73356	78109.7	717762	0.0989282	Not Close
1112016	1387	Male	14755.6	27.904	88095	73339.4	78136	154126	0.0732395	Not Close
1112016	1388	Male	13038.6	11.776	86266.7	73228.1	77428.5	1.10272e+06	0.0563013	Not Close
1112016	1389	Male	8834.05	14.592	82432.2	73598.2	77648.9	753853	0.0321208	Not Close
1112016	1390	Male	13333.2	17.408	90492.3	77159.1	81408.1	810678	0.0403791	Not Close
1112016	1391	Male	16178.7	20.224	90468.8	74290.1	79116.5	792621	0.0553874	Not Close
1112016	1392	Male	24857.2	26.24	95935.7	71078.5	81594.6	1.22238e+06	0.057734	Not Close
1112016	1393	Male	4892.06	9.984	82122.8	77230.8	78620	-316945	0.0266352	Not Close
1112016	1394	Male	4037.91	13.312	80310.3	76272.4	78276.4	-113735	0.0354753	Not Close
1112016	1395	Male	5905.76	14.464	82537.1	76631.3	78475.5	187574	0.0715592	Not Close
1112016	1396	Male	19541.4	14.592	85964.9	66423.6	75864.2	1.41522e+06	0.0723958	Not Close
1112016	1397	Male	10682.4	13.824	82858.8	72176.4	76059.2	629310	0.0431046	Not Close
1112016	1398	Male	5565.02	17.664	82693.8	77128.8	79278.3	-26637.4	0.0505667	Not Close
1112016	1399	Male	4477.84	12.032	77599.4	73121.5	74325.3	-136895	0.0445931	Not Close
1112016	1400	Male	14188.3	12.288	83788.8	69600.5	74807.3	1.27344e+06	0.0461053	Not Close
1112016	1401	Male	7510.25	13.312	74356.8	66846.5	70662	405490	0.0470662	Not Close
1112016	1402	Male	7259.67	17.664	77825.9	70566.2	73774.6	-363674	0.0469555	Not Close
1112016	1403	Male	9200.29	16.384	86417.7	77217.4	82438.9	-309677	0.0633976	Not Close
1112016	1404	Male	12095	17.792	82624.9	70529.9	75054.5	727582	0.0546212	Not Close
1112016	1405	Male	3997.87	11.904	82936.9	78939	81538.5	123611	0.106094	Not Close
1112016	1406	Male	7019.76	10.112	82898.3	75878.6	80228.8	634644	0.0671827	Not Close
1112016	1407	Male	6773.64	17.92	91556.4	84782.7	86390.6	220716	0.0448855	Not Close
1112016	1408	Male	5207.45	12.8	74441.1	69233.6	71609.3	418985	0.0377674	Not Close
1112016	1409	Male	5894.31	11.52	82155.5	76261.2	78202.4	264381	0.0600043	Not Close
1112016	1410	Male	5387.81	12.544	82803.5	77415.7	79170.4	-292907	0.066621	Not Close
1112016	1411	Male	4184.52	12.288	66780.4	62595.9	64252.8	-335868	0.0284059	Not Close
1112016	1412	Male	10513.3	18.432	72657.3	62144	65652	-547302	0.033131	Not Close
1112016	1413	Male	13087	22.016	81734.8	68647.8	75743.2	711427	0.0877876	Not Close
1112016	1414	Male	8982.42	13.568	74685.4	65703	71603.6	420232	0.0733074	Not Close
1112016	1415	Male	21396	14.336	87582.7	66186.8	76672.5	1.40866e+06	0.0724856	Not Close
1112016	1416	Male	20250.1	11.904	90074.1	69824	79756.9	-2.012e+06	0.0840101	Not Close
1112016	1417	Male	14328	21.12	82600.8	68272.8	73068.5	612922	0.150241	Not Close
1112016	1418	Male	18847.7	16.384	83720.8	64873.1	72991.7	1.02587e+06	0.106404	Not Close
1112016	1419	Male	12499.2	17.664	86464.1	73964.9	78800	918202	0.0235378	Not Close
1112016	1420	Male	8051.12	11.52	72587.6	64536.4	67503.7	659762	0.027905	Not Close
1112016	1421	Male	4612.45	13.568	70963.7	66351.3	68662.4	-275069	0.0191735	Not Close
1112016	1422	Male	6526.8	22.784	72448.5	65921.7	68245.3	-325530	0.0393588	Not Close
1112016	1423	Male	14643.9	25.728	82598.9	67955	73777.3	554470	0.0331008	Not Close
1112016	1424	Male	8859.98	17.28	78765	69905.1	71758	-206277	0.113553	Not Close
1112016	1425	Male	6014.76	14.08	87549.1	81534.3	84139.4	-239782	0.0293309	Not Close
1112016	1426	Male	12658.9	15.616	82621.5	69962.6	74293.8	552881	0.0366959	Not Close
1112016	1427	Male	12940.7	20.608	82661.2	69720.5	75044.4	592123	0.0426146	Not Close
1112016	1428	Male	12179.2	14.08	84108	71928.8	75858.4	757289	0.117139	Not Close
1112016	1429	Male	13288.6	10.752	82595.3	69306.8	76446.8	1.19004e+06	0.106605	Not Close
1112016	1430	Male	13595.1	23.04	82752.8	69157.8	72864.7	577785	0.0814102	Not Close
1112016	1431	Male	8719.61	30.08	78368.1	69648.5	73032.2	1740.46	0.0282896	Not Close
1112016	1432	Male	14908.8	16.256	85402.7	70493.9	75514.7	1.03909e+06	0.0675766	Not Close
1112016	1433	Male	12586.2	11.008	84008.5	71422.2	77351.9	1.22402e+06	0.0578836	Not Close
1112016	1434	Male	6753.02	19.968	79070.9	72317.9	75804.4	282646	0.0505429	Not Close
1112016	1435	Male	8053.57	34.944	86467.4	78413.8	82933	-136339	0.0991534	Not Close
1112016	1436	Male	8646.47	11.776	74456.5	65810	71385.2	-555159	0.0485645	Not Close
1112016	1437	Male	9287.07	57.6	81711.2	72424.1	75595.2	79457.3	0.1445	Not Close
1112016	1438	Male	16228.3	27.52	84242.6	68014.3	73756.8	-646447	0.0994992	Not Close
1112016	1439	Male	4848.81	32	70472.1	65623.3	68362.8	71625	0.115547	Not Close
1112016	1440	Male	5401.51	18.944	82406.7	77005.2	78859	-79237	0.118373	Not Close
1112016	1441	Male	13257.3	16.64	84412.4	71155.1	76508.3	792122	0.100228	Not Close
1112016	1442	Male	10992.7	16.128	72377.2	61384.5	64639.5	676371	0.0331524	Not Close
1112016	1443	Male	14491.8	18.56	86346.7	71854.9	76414.9	682764	0.0381159	Not Close
1112016	1444	Male	2741.84	10.624	83913.7	81171.8	82048.9	-1766.66	0.0340566	Not Close
1112016	1445	Male	6123.73	16.64	83561.7	77438	80262.2	-248733	0.0570788	Not Close
1112016	1446	Male	4475.42	10.88	82778.5	78303.1	80316.8	177274	0.037318	Not Close
1112016	1447	Male	5534.22	11.648	82783.3	77249.1	79471.6	482014	0.0589933	Not Close
1112016	1448	Male	11690.4	36.096	77900.6	66210.2	70539	-63484.9	0.0905023	Not Close
1112016	1449	Male	6318.17	10.88	83885.9	77567.8	80906.6	288667	0.12889	Not Close
1112016	1450	Male	2025.69	11.52	79247.3	77221.6	78045.2	-42808.6	0.0806984	Not Close
1112016	1451	Male	4822.76	12.928	82535.2	77712.4	79308.3	250415	0.0674899	Not Close
1112016	1452	Male	5915.15	19.712	82158.7	76243.6	78270.3	89080.7	0.0637858	Not Close
1112016	1453	Male	8804.8	13.312	86435.1	77630.3	81724.9	616352	0.0416295	0
1112016	1454	Male	6951.19	13.824	108329	101378	104746	400908	0.0545877	0
1112016	1455	Male	4816.03	12.928	94618.1	89802.1	92594.9	413868	0.0239776	0
1112016	1456	Male	9790.39	10.496	107802	98011.6	104063	1.0241e+06	0.05707	0
1112016	1457	Male	4427.95	17.92	76243.1	71815.2	73972.2	-149164	0.0969946	0
1112016	1458	Male	4834.93	11.648	74173.5	69338.6	70595.9	35570.6	0.0650735	0
1112016	1459	Male	13316.2	19.072	82498.6	69182.4	73872.3	-769372	0.0542551	0
1112016	1460	Male	8367.86	18.432	70693.1	62325.2	67765.3	-412728	0.0523712	0
1112016	1461	Male	4482.55	12.544	107789	103306	105962	140962	0.0424871	0
1112016	1462	Female	5917.9	17.664	82124.7	76206.8	78096.4	-9679.15	0.0422507	0
1112016	1463	Male	4443.33	12.672	82252.2	77808.9	80075.7	299315	0.0352208	0
1112016	1464	Male	11985.1	19.712	83823.1	71838	75509.9	573701	0.043236	Not Close
1112016	1465	Male	12597.9	14.336	86383	73785.1	80611.3	938580	0.0499504	Not Close
1112016	1466	Male	13382.7	17.28	82546.1	69163.4	73597	839166	0.0394995	Not Close
1112016	1467	Male	14499.2	13.824	86918.5	72419.3	79057.3	1.29118e+06	0.0979435	Not Close
1112016	1468	Male	2984.48	15.872	75340.4	72355.9	74084.8	-28066.8	0.0606714	Not Close
1112016	1469	Male	19252.1	17.024	90645.5	71393.4	78516	1.09182e+06	0.10427	Not Close
1112016	1470	Male	2799.07	15.104	74728.8	71929.8	73623.6	18648.9	0.0440092	Not Close
1112016	1471	Male	4603.72	13.568	74248.8	69645	71662.8	-235988	0.0291863	Not Close
1112016	1472	Male	7301.03	10.496	79839.4	72538.4	75225	562177	0.0465212	Not Close
1112016	1473	Male	6639.59	15.104	75937.5	69297.9	71303.7	415873	0.0279535	Not Close
1112016	1474	Male	7013.14	10.88	86714.3	79701.2	84154.1	-556139	0.0490569	Not Close
1112016	1475	Male	5494.12	17.152	58052.9	52558.7	54338.2	157685	0.0183577	Not Close
1112016	1476	Male	16326.8	49.152	82122.4	65795.7	71650.7	-179143	0.0591841	Not Close
1112016	1477	Male	5827.09	11.264	72164.6	66337.5	70030.1	402163	0.0302449	Not Close
1112016	1478	Male	4964.68	11.776	86959.3	81994.6	84968.8	320010	0.0280431	Not Close
1112016	1479	Male	4581.58	12.288	75004.9	70423.4	72689.3	384193	0.0434792	Not Close
1112016	1480	Male	6967.8	25.984	76504	69536.2	72614.6	-225498	0.0423411	Not Close
1112016	1481	Male	10626.4	15.488	84101.2	73474.8	76903.5	570511	0.0550863	Not Close
1112016	1482	Male	12194	23.04	85437.6	73243.6	76006.7	345408	0.0786842	Not Close
1112016	1483	Male	9094.13	14.72	86117.1	77023	79737.9	520884	0.0511604	Not Close
1112016	1484	Male	6162.42	12.8	83986.8	77824.4	79611.8	432786	0.0587222	Not Close
1112016	1485	Male	12434.8	14.848	83751.3	71316.5	77480.8	795573	0.062349	Not Close
1112016	1486	Male	10951.6	13.568	84130.5	73178.9	77569	738722	0.120552	Not Close
1112016	1487	Male	6739.44	26.496	82829.5	76090.1	79363.5	-222929	0.118191	Not Close
1112016	1488	Male	4804.57	16.384	82154.1	77349.5	79104.1	24649.8	0.0909561	Not Close
1112016	1489	Male	4800.38	11.648	78350.1	73549.7	75187.7	-281058	0.0302828	Not Close
1112016	1490	Male	14673.4	23.808	83979	69305.5	74247.4	733695	0.0576628	Not Close
1112016	1491	Male	4179.55	22.528	76101.2	71921.7	73716.2	103586	0.065284	Not Close
1112016	1492	Male	5942.04	12.16	79740.1	73798.1	76157.7	361672	0.0341079	Not Close
1112016	1493	Male	8918.98	18.944	79888.3	70969.3	74891.7	275361	0.0402502	Not Close
1112016	1494	Male	13082.2	12.032	78425	65342.8	71461	1.09142e+06	0.0286957	Not Close
1112016	1495	Male	9266.82	15.872	82407.6	73140.8	76722.9	572068	0.0364846	Not Close
1112016	1496	Male	2635.17	11.136	80120.7	77485.6	78150.7	-74440.8	0.0460769	Not Close
1112016	1497	Male	11527.8	28.416	81606.1	70078.3	74748.8	98592	0.0688257	0
1112016	1498	Male	4000.6	10.368	69679.1	65678.5	67324.1	102011	0.13801	0
1112016	1499	Male	9766.3	27.392	74611.3	64845	69803.1	49435.5	0.23256	0
1112016	1500	Male	5162.99	14.336	83848.8	78685.8	81700.1	-85991.7	0.0894689	0
1112016	1501	Male	8165.61	13.312	82404	74238.4	79817.6	-485970	0.0871466	0
1112016	1502	Male	9347.34	14.464	79101	69753.6	74172.5	-709802	0.161284	0
1112016	1503	Male	2034	14.592	67345.6	65311.6	66440.7	-23930	0.154173	0
1112016	1504	Male	10684.3	18.432	70959.9	60275.5	67618.2	-423743	0.0760003	0
1112016	1505	Male	18328	20.736	84154.5	65826.5	75297.6	-825502	0.0490912	0
1112016	1506	Male	6251.95	10.24	82610.7	76358.7	79006.7	-339279	0.109077	0
1112016	1507	Male	10344.2	29.568	76177.8	65833.6	70995.8	-249480	0.0625245	0
1112016	1508	Male	10931.2	29.184	71329.1	60397.9	67143.8	-281998	0.0753832	0
1112016	1509	Male	12677.5	32	71052.7	58375.2	65081.1	382419	0.0359613	0
1112016	1510	Male	8466	27.776	81596.3	73130.3	75956.5	270677	0.0784175	0
1112016	1511	Male	5091.49	15.232	78970.8	73879.3	76971.4	200405	0.108447	0
1112016	1512	Male	6350.95	15.616	81381	75030	77644.5	51956	0.138208	0
1112016	1513	Male	9634.43	40.576	83010	73375.6	78981.3	-54358.3	0.149573	0
1112016	1514	Male	4946.33	11.264	70347	65400.6	67320.3	-303427	0.227014	0
1112016	1515	Male	13574.5	18.432	71897.8	58323.3	67792.3	-331127	0.157478	0
1112016	1516	Male	12760.3	18.688	92734	79973.8	84102.7	543697	0.110018	0
1112016	1517	Male	9255.84	22.272	82959.3	73703.5	77916.8	535880	0.116149	0
1112016	1518	Male	6580.18	9.984	74618.7	68038.5	70846.6	-400923	0.122891	0
1112016	1519	Male	10004.5	11.52	89884.5	79880	84127.3	-673021	0.0401533	0
1112016	1520	Male	11815.2	37.376	73590.9	61775.7	67548.4	-303553	0.0880524	0
1112016	1521	Male	23823	80.384	84183.2	60360.2	73440.8	-35411.1	0.179969	0
1112016	1522	Male	15861.6	15.104	86081.8	70220.2	78039.7	1.25585e+06	0.0779484	0
1112016	1523	Male	17236.3	26.368	78993.4	61757.1	73656.2	-491033	0.151476	0
1112016	1524	Male	2897.48	15.744	68279.7	65382.2	66489.2	4286.99	0.0587723	0
1112016	1525	Male	2482.01	11.904	70848.4	68366.4	69848.8	13678	0.0421414	0
1112016	1526	Male	23895.2	32.256	84158.4	60263.2	70780.1	-840487	0.0370295	0
1112016	1527	Male	20543.5	48.64	86436.7	65893.2	75458.9	-482787	0.0582183	0
1112016	1528	Male	6595.1	16.128	80152.6	73557.5	76596	346288	0.109814	0
1112016	1529	Male	9341.3	35.712	82711.9	73370.6	77105.5	-145749	0.433742	0
1112016	1530	Male	8925.26	24.192	78106.5	69181.2	74765.3	-435342	0.0882408	0
1112016	1531	Male	11787.4	30.464	69984.2	58196.8	65376.2	-372375	0.0579843	0
1112016	1532	Male	12615.1	10.752	74778.6	62163.5	69181.4	1.47043e+06	0.053893	0
1112016	1533	Male	6447.45	18.176	70726.8	64279.3	67144.7	15977.4	0.0286816	0
1112016	1534	Male	4828.05	10.24	74106.1	69278	70607.6	264656	0.0589049	0
1112016	1535	Female	1769.65	12.416	44119.1	42349.5	43124.9	-4907.7	0.0237637	0
1112016	1536	Male	2889	13.312	71110.9	68221.9	69791.9	-173346	0.0837809	0
1112016	1537	Male	16355.1	43.264	84292.9	67937.8	76090.1	-442722	0.0762056	0
1112016	1538	Male	14939.7	43.136	86917.6	71977.9	78393.1	-289719	0.0711391	0
1112016	1539	Female	4863.03	10.368	74725.7	69862.6	71340.5	-389343	0.0213445	0
1112016	1540	Male	2673.55	11.136	45240.4	42566.8	44525.5	-80190.8	0.0259877	0
1112016	1541	Male	22930.3	30.72	91430.7	68500.4	77112.6	-599254	0.137393	0
1112016	1542	Male	2246.29	48.64	48058.8	45812.5	46934.8	-3025.06	0.0406557	0
1112016	1543	Male	21112.2	47.36	86730.5	65618.3	74351.5	-420671	0.153099	0
1112016	1544	Male	10556.5	21.76	84151.4	73595	79310.9	-565643	0.21951	0
1112016	1545	Male	21202.1	18.432	97577.4	76375.2	85456.6	-1.11497e+06	0.063865	0
1112016	1546	Female	12732	15.872	78645.7	65913.8	72234	670724	0.079065	0
1112016	1547	Male	11065.5	19.968	84238.1	73172.6	79500.3	614929	0.0576197	0
1112016	1548	Male	3792.46	11.264	92774.1	88981.6	90928	-262040	0.0239943	0
1112016	1549	Male	14247.1	15.104	87911	73663.8	79144.2	736727	0.0476054	0
1112016	1550	Female	13417.6	21.76	82569.7	69152.2	74496.5	-667842	0.0461424	0
1112016	1551	Male	5594.01	15.36	74197.4	68603.4	71067	80180.6	0.0522671	0
1112016	1552	Male	16720.8	20.608	82096.8	65376	72615.5	-759158	0.0339553	0
1112016	1553	Male	14020.6	53.888	82705	68684.4	72707	-183700	0.0535726	0
1112016	1554	Male	3509.28	12.288	83870.1	80360.8	82230.6	81453.7	0.0768363	0
1112016	1555	Male	11188.2	24.448	79753.2	68565	71204.9	-43433.2	0.0705294	0
1112016	1556	Male	10035.6	17.152	78106.8	68071.1	72823.5	-661978	0.0646081	0
1112016	1557	Male	10835.8	23.936	80186.3	69350.4	75476.7	-563502	0.0543942	0
1112016	1558	Male	4553.35	1.792	78667.8	74114.5	76288.7	-2.71632e+06	0.0375751	0
1112016	1559	Male	10341.2	11.776	83073.8	72732.6	79214.9	-1.06015e+06	0.0898732	0
1112016	1560	Male	20017.6	60.16	81774.3	61756.8	71901.3	-298016	0.0576994	0
1112016	1561	Male	2145.08	11.904	74440.7	72295.6	73575.8	-48595.6	0.0435968	0
1112016	1562	Female	8364.25	20.608	82547.4	74183.1	76840.4	331585	0.0448196	0
1112016	1563	Male	8397.77	21.12	70726.6	62328.8	67006.8	-326371	0.0356093	Following
1112016	1564	Male	3829.88	11.392	79803.1	75973.2	77033.1	-199306	0.0789376	Following
1112016	1565	Male	9739.57	42.24	75285.6	65546	71209.3	-81559.7	0.168382	Following
1112016	1566	Male	21143.8	27.648	82690.6	61546.9	68406.8	814250	0.174148	Following
1112016	1567	Male	17140.1	14.208	79196.3	62056.2	70993.7	-1.14188e+06	0.162896	Following
1112016	1568	Male	5250.66	14.592	68619.6	63369	66698.1	-288193	0.0947951	Following
1112016	1569	Female	8916.05	9.856	74686.6	65770.6	70121.9	993283	0.0615361	Followed
1112016	1570	Male	4995.23	11.776	70637.5	65642.3	68852	-344324	0.0766963	Following
1112016	1571	Female	5229.02	12.672	71246.6	66017.6	69122.7	382543	0.126267	Followed
1112016	1572	Male	5242.34	16.384	83058.6	77816.2	80953.3	-153071	0.075798	0
1112016	1573	Male	5263.34	12.16	74621.9	69358.5	71997.3	-176447	0.134651	0
1112016	1574	Male	14352.5	36.608	82386.7	68034.1	72424.7	-249234	0.109914	0
1112016	1575	Male	16134.2	69.76	82490.5	66356.4	75083.5	-44868.1	0.0649424	0
1112016	1576	Male	10447.2	20.224	82934.9	72487.7	77145.6	539498	0.0387677	0
1112016	1577	Male	4730.8	18.176	70786.9	66056.1	68739.4	-114972	0.024753	0
1112016	1578	Male	3465.98	14.08	71350.4	67884.4	69575.4	221727	0.0309325	0
1112016	1579	Male	14413.4	10.24	87959.2	73545.8	80670.7	1.26832e+06	0.0614611	0
1112016	1580	Female	12623.4	22.4	71297.7	58674.3	66825	263134	0.0846502	0
1112016	1581	Male	17554	13.824	76090	58535.9	68566.2	1.25559e+06	0.0566009	0
1112016	1582	Female	12099.6	19.584	74669.5	62569.9	71642.8	454853	0.19852	0
1112016	1583	Male	11984.9	47.616	80075.3	68090.4	71805.2	-207605	0.0665238	0
1112016	1584	Male	5647.84	9.984	81817.9	76170.1	78783.8	-527246	0.0272545	0
1112016	1585	Male	10346.9	36.224	82222.7	71875.8	76634.6	205239	0.0487116	0
1112016	1586	Male	12817.8	21.12	82302.5	69484.8	74609.6	-613610	0.114583	0
1112016	1587	Male	7003.34	14.464	83198	76194.6	81482.9	-192207	0.050894	0
1112016	1588	Male	8337.84	13.696	74679.3	66341.4	70479.7	-612513	0.032405	0
1112016	1589	Male	9774.77	26.112	83818.8	74044	78073.6	-351524	0.0278594	0
1112016	1590	Female	5558.59	14.08	81659	76100.4	78812.1	174790	0.0367303	0
1112016	1591	Male	10864.6	16.384	91880.3	81015.7	86595.5	-762224	0.0207287	Following
1112016	1592	Male	4317.53	11.136	74101.1	69783.6	70711.7	63607.5	0.0576719	0
1112016	1593	Female	4087.35	14.592	85260.5	81173.1	82316.4	20899.2	0.0998212	0
1112016	1594	Female	8834.11	20.608	86092.9	77258.8	79941.7	-337539	0.0465628	0
1112016	1595	Female	12371.5	23.936	81748.2	69376.6	74904.6	-237725	0.349638	0
1112016	1596	Male	8977.68	13.824	73358.2	64380.5	68753.7	-468421	0.162403	0
1112016	1597	Male	19615.5	42.24	94127.4	74511.9	79372.8	72290.4	0.108482	0
1112016	1598	Male	4472.51	13.824	46607.3	42134.8	43729.3	-199301	0.0276152	0
1112016	1599	Male	16503.2	16.384	74927.2	58424	67983.3	-723334	0.0931166	0
1112016	1600	Male	9933.75	15.872	58940.1	49006.4	53810.6	497523	0.0234768	0
1112016	1601	Male	8284.31	14.464	59635.2	51350.9	56353.9	737895	0.0341189	0
1112016	1602	Male	12243.6	15.744	81993.2	69749.6	74457.7	554949	0.0808872	0
1112016	1603	Male	10649.8	28.544	84066.1	73416.4	77095	-94463.6	0.0854398	0
1112016	1604	Female	6380.69	25.6	72337.2	65956.5	68813.2	-21806.8	0.0347062	0
1112016	1605	Male	15509.7	28.672	83662.6	68152.9	74443.1	499586	0.0785571	0
1112016	1606	Male	8712.47	14.336	74017.4	65304.9	68811.8	521547	0.0628747	0
1112016	1607	Male	14013.5	16	86495.8	72482.3	80143.4	-857011	0.0657034	0
1112016	1608	Male	5078.54	17.024	74275.7	69197.1	71427.2	280444	0.10515	0
1112016	1609	Male	14212.1	19.456	82699.5	68487.4	72911.9	798276	0.0854408	0
1112016	1610	Male	13223.4	16.64	77714.5	64491	72525.9	186247	0.0739038	0
1112016	1611	Female	14492.6	16	84194.2	69701.6	76711.1	829759	0.111871	0
1112016	1612	Female	6184.96	14.08	82133.1	75948.2	78430.7	-196268	0.0546155	0
1112016	1613	Female	14938.4	87.552	79003.7	64065.3	70628.3	-66969.3	0.200761	0
1112016	1614	Male	11170.8	29.824	86426.2	75255.4	80690.3	-289820	0.0511446	0
1112016	1615	Female	15957.3	17.28	88049.6	72092.3	80595.1	-1.01562e+06	0.0425161	0
1112016	1616	Male	5965.7	23.68	98051.5	92085.8	94522.8	-158998	0.0320781	0
1112016	1617	Female	1974.32	10.368	90737.3	88762.9	89415.5	-41069.6	0.0624946	Not Close
1112016	1618	Male	6661.71	12.16	92299.1	85637.4	89932.6	-550889	0.032946	Not Close
1112016	1619	Male	8198.7	10.368	82613.4	74414.7	78831.1	631334	0.0702887	0
1112016	1620	Male	8790.9	21.632	99509.1	90718.2	96023.2	255539	0.0215609	0
1112016	1621	Male	5010.8	13.312	94574.1	89563.3	92719.5	-281493	0.0239525	0
1112016	1622	Male	4052.78	18.688	81368.6	77315.8	78514.2	-172633	0.0308659	0
1112016	1623	Male	4218.14	11.136	71256.3	67038.2	70007.3	145614	0.0704545	0
1112016	1624	Male	7505.8	13.056	77688.9	70183	73981.3	-444116	0.0661881	0
1112016	1625	Male	4042.63	11.776	77567.4	73524.7	75307	-150573	0.026031	0
1112016	1626	Female	4210.32	14.592	76352.3	72142	74198.9	268632	0.0276889	0
1112016	1627	Male	6237.34	13.056	79821.6	73584.2	77158	337488	0.0490155	0
1112016	1628	Male	9852.48	16.384	79144	69291.5	71143.3	7700.11	0.0645662	0
1112016	1629	Female	9218.23	38.4	73461.6	64243.3	68773	47285.4	0.0473086	0
1112016	1630	Male	7308.75	12.8	63507.9	56199.1	61610.8	-431633	0.0300583	Following
1112016	1631	Male	12568.6	15.36	78448.1	65879.5	72031.6	898211	0.0727804	Following
1112016	1632	Male	20850.7	64	78814.4	57963.7	70575.2	-198926	0.0607185	Following
1112016	1633	Male	9965.58	11.392	82492.7	72527.1	79280	796717	0.101882	Following
1112016	1634	Female	5391.8	15.872	90295.6	84903.8	87433	263271	0.0876945	Followed
1112016	1635	Male	3957.95	13.312	92884.3	88926.3	90331.9	-113118	0.1234	Following
1112016	1636	Male	14682	21.248	87107	72425	76694.3	-524178	0.254019	Following
1112016	1637	Male	7559.29	26.88	72024.1	64464.9	68242.1	-222668	0.272813	Following
1112016	1638	Male	10439.2	29.312	78810.8	68371.6	73177.5	-384974	0.0768124	Following
1112016	1639	Male	10743.6	12.672	79053.8	68310.2	74491.3	836295	0.185589	0
1112016	1640	Male	14304.4	43.264	79819.3	65514.9	71519.3	-330165	0.15981	0
1112016	1641	Male	2954.45	15.232	64279.5	61325.1	62550.7	-121037	0.0381015	0
1112016	1642	Male	11431.8	13.184	78462.6	67030.8	73405.7	-884061	0.0671685	0
1112016	1643	Male	8827.26	15.232	82684.1	73856.9	78923.5	508720	0.148906	0
1112016	1644	Male	18191	27.392	88097	69906	78260.9	-444704	0.107096	0
1112016	1645	Male	5027.88	15.104	78909.1	73881.2	76344.7	331239	0.0497883	0
1112016	1646	Male	2730.94	10.496	83800.4	81069.4	82400.2	241557	0.0497888	0
1112016	1647	Male	13114.2	19.84	83000.4	69886.2	74495.5	752421	0.0590605	0
1112016	1648	Male	11314	22.912	83234.8	71920.8	77840	441090	0.107346	0
1112016	1649	Male	8281.82	29.696	49102.6	40820.8	46773.4	-125026	0.0599664	0
1112016	1650	Male	8166.4	25.6	71242.2	63075.8	68932	-254354	0.0768259	0
1112016	1651	Male	10789.7	60.416	79030.4	68240.7	74638.2	-60267.1	0.0471679	0
1112016	1652	Male	8781.19	15.616	82704.3	73923.1	77768.4	-430380	0.0484044	Not Close
1112016	1653	Male	4891.05	22.016	93790.2	88899.2	90439.1	147790	0.0207574	Not Close
1112016	1654	Male	2545.92	13.696	76275.6	73729.6	74531.2	68393.5	0.0210671	Not Close
1112016	1655	Male	5046.69	13.056	109954	104907	107053	-470311	0.060616	0
1112016	1656	Male	8755.58	12.16	86492.1	77736.5	82308.6	-760261	0.109245	0
1112016	1657	Male	8054.22	26.88	72306.4	64252.2	69028.7	-209866	0.0755137	0
1112016	1658	Female	15727.8	25.6	75052.1	59324.3	67011.3	-607434	0.31027	0
1112016	1659	Female	12487.5	11.136	78408.5	65921	72683.3	-1.08913e+06	0.12034	0
1112016	1660	Male	5411.38	22.4	74715.1	69303.7	70658.5	31000.1	0.201276	0
1112016	1661	Male	1825.21	16.384	75009.7	73184.5	74092.6	-9223.26	0.0668757	0
1112016	1662	Male	4534.03	27.264	51733.1	47199.1	50615.2	-75181.5	0.197398	0
1112016	1663	Male	7496.17	12.288	85740.8	78244.6	81812.8	-255776	0.169827	0
1112016	1664	Male	6889.09	21.376	80265.8	73376.7	77494.4	-204854	0.0747774	0
1112016	1665	Female	5577.44	17.28	86667.1	81089.6	83315.2	-303023	0.0698538	0
1112016	1666	Male	3826.84	9.856	47253	43426.2	45571	200134	0.061087	0
1112016	1667	Male	17621.7	30.464	81958.9	64337.2	72095.1	-567206	0.0692915	0
1112016	1668	Male	10764.8	50.304	52887	42122.2	49085.8	-203450	0.120958	0
1112016	1669	Male	7014.7	40.832	71411.3	64396.6	69666.4	-137883	0.0705968	0
1112016	1670	Male	14002	13.568	80116	66114.1	74530.4	-913702	0.0470452	0
1112016	1671	Male	5438.06	10.24	81827.6	76389.5	79039.1	80300.1	0.10134	0
1112016	1672	Male	6026.12	14.848	83202.6	77176.5	80828.5	185121	0.0835892	0
1112016	1673	Male	18405.4	35.328	90718.2	72312.7	81194.6	-472112	0.0636646	0
1112016	1674	Male	4472.02	12.8	82050.1	77578.1	79876.6	225016	0.0300417	0
1112016	1675	Male	11687.2	42.496	78285.3	66598.1	69268	-175157	0.0422652	0
1112016	1676	Male	3070	18.432	71366.6	68296.6	70332.4	37462.6	0.0379893	0
1112016	1677	Male	5172.25	11.52	47210.4	42038.2	43841.7	-310756	0.0378003	0
1112016	1678	Male	1731.24	14.464	71222.2	69491	70368.9	-6963.41	0.0403269	0
1112016	1679	Male	6956.53	35.968	72179.6	65223.1	68211	-178472	0.134547	0
1112016	1680	Male	10301.8	20.096	82616.7	72314.9	76608.6	-355333	0.102374	0
1112016	1681	Male	3793.16	20.48	79988.1	76195	78410.9	-64793.6	0.060186	Following
1112016	1682	Male	7128.55	22.144	95856.3	88727.7	90766.7	-86827.1	0.0620092	0
1112016	1683	Male	10676.9	26.24	74733.6	64056.8	68738.3	-379841	0.179706	0
1112016	1684	Male	5188.02	14.976	78944	73756	77042.5	-306386	0.103799	0
1112016	1685	Male	10202.3	15.616	84201.4	73999.1	78373.9	682806	0.0668633	0
1112016	1686	Male	21971.8	34.048	89015.9	67044.1	78726.2	-605784	0.305456	0
1112016	1687	Male	13584.5	33.92	94424.9	80840.4	84277.6	-351038	0.213032	0
1112016	1688	Male	1296.58	12.416	109973	108676	109316	18033.9	0.0300804	0
1112016	1689	Male	12731.1	46.72	83148.8	70417.7	75962.3	-97202.1	0.141157	0
1112016	1690	Male	13860.3	22.272	91875.4	78015	81424.4	236180	0.104235	0
1112016	1691	Male	8841.75	18.176	72034.6	63192.8	66432.9	394239	0.0824132	0
1112016	1692	Male	21365.8	37.376	86771.6	65405.8	77725.4	-734517	0.562777	0
1112016	1693	Male	12790.4	42.624	59676.9	46886.5	55459.7	-190929	0.116124	0
1112016	1694	Male	2354.67	9.984	83842.4	81487.8	82339.2	25070.3	0.109911	0
1112016	1695	Male	5645.99	30.208	71485.8	65839.8	69843	-93557.3	0.351837	0
1112016	1696	Female	7845.12	30.208	75949.6	68104.5	72431.3	190485	0.15187	0
1112016	1697	Male	2760.35	12.16	71123.5	68363.2	70192	92322.1	0.0445999	0
1112016	1698	Male	16917	28.544	86497.8	69580.8	76688.5	-578755	0.120419	0
1112016	1699	Male	5495.75	25.344	86356.3	80860.6	82381.5	-68451.2	0.0577745	0
1112016	1700	Female	10099.4	10.752	83812.2	73712.8	78879.8	533168	0.0551016	0
1112016	1701	Female	6725.15	25.856	83859.2	77134.1	78807.5	-39705.2	0.0396601	0
1112016	1702	Male	10280.7	36.352	76365.8	66085.1	70074	-195711	0.0299971	0
1112016	1703	Male	4438.6	15.616	70803.8	66365.2	69150	211136	0.0230584	0
1112016	1704	Male	5000.99	64.256	50217	45216	47237.2	-40576.5	0.0708856	0
1112016	1705	Male	11707.8	24.32	75995.6	64287.8	69621.8	-314339	0.186459	0
1112016	1706	Male	14275.1	10.624	84028.1	69753	76257.2	1.10881e+06	0.0353585	Not Close
1112016	1707	Male	8929.31	15.616	80038.8	71109.5	75267.8	641325	0.035266	Not Close
1112016	1708	Male	6626.79	20.864	70917	64290.2	68513.2	-370586	0.0249445	0
1112016	1709	Male	14226.4	15.872	80073.1	65846.7	71584.6	907397	0.0319199	0
1112016	1710	Female	12068.3	20.736	78178.2	66109.9	69555.3	185619	0.0303373	0
1112016	1711	Female	11774.8	25.856	74663.2	62888.4	67332.3	-4731.25	0.0871672	0
1112016	1712	Male	12970.1	18.688	82577.7	69607.6	75442.4	-768129	0.0955814	0
1112016	1713	Female	16359	36.352	74268.8	57909.8	67333.7	-379254	0.0740231	0
1112016	1714	Male	9006.72	35.2	78198.1	69191.4	71561.9	-79373.9	0.0705302	0
1112016	1715	Male	4581.3	10.368	80348.5	75767.2	77537.4	462196	0.0558655	0
1112016	1716	Male	7291.73	14.848	76668.8	69377.1	72745.6	-221974	0.198638	0
1112016	1717	Female	6612.87	55.936	87968.5	81355.6	83943.8	19060.6	0.0878982	0
1112016	1718	Male	12119.6	86.144	71249.2	59129.6	66065.4	-30837.5	0.0514837	0
1112016	1719	Male	14176.9	23.552	72284.4	58107.5	64621.6	687463	0.0408027	0
1112016	1720	Female	9218.12	10.752	70822.7	61604.5	67775	-889424	0.145658	0
1112016	1721	Male	7955.27	12.928	82082.4	74127.1	76817.8	399085	0.0450058	Not Close
1112016	1722	Male	8277.02	17.792	86060.8	77783.8	82409.1	-209302	0.0452193	Not Close
1112016	1723	Male	8982.93	15.744	86655.2	77672.3	83131.7	-453611	0.15162	0
1112016	1724	Male	15364.2	23.552	73372.1	58007.9	66192	544229	0.101651	0
1112016	1725	Male	9854.98	12.288	79105.8	69250.8	73627.5	-886939	0.198758	0
1112016	1726	Male	22095.3	63.744	70873.5	48778.2	60380.6	-276534	0.148867	0
1112016	1727	Male	20771.7	42.368	94421.9	73650.2	80885.4	-404378	0.239376	0
1112016	1728	Male	5154.66	28.928	71956.5	66801.8	68541.1	-151130	0.22734	0
1112016	1729	Male	3643.39	13.312	68016.3	64372.9	66718.7	-228988	0.0976013	0
1112016	1730	Male	11999.3	14.08	78957.2	66957.9	72302	-868445	0.0635312	0
1112016	1731	Male	11246.9	53.12	72659.7	61412.8	67790.4	150770	0.107977	0
1112016	1732	Male	2602.97	16.256	72219.2	69616.2	70569	72444.3	0.107351	0
1112016	1733	Male	19971.7	27.136	85822.5	65850.8	75612.4	-629703	0.0645944	0
1112016	1734	Male	16684.9	60.16	82091.5	65406.5	69945.9	2637.67	0.0515193	0
1112016	1735	Male	10753.6	25.984	75117.1	64363.5	69973.8	101684	0.067532	0
1112016	1736	Male	3478.52	18.816	68252.2	64773.7	66908.1	-58124.2	0.0668992	0
1112016	1737	Male	14801	18.304	79084.1	64283.1	71390.3	-828582	0.0451073	0
1112016	1738	Male	8757.05	11.776	74614.3	65857.3	69280.7	-681387	0.0543656	0
1112016	1739	Male	2961.99	21.376	47933.1	44971.2	46610.1	2913.02	0.168598	0
1112016	1740	Male	7038.66	28.288	71405.6	64367	69694.6	-138859	0.232455	0
1112016	1741	Male	4925.04	10.88	86227	81302	83436.6	-479185	0.0530996	0
1112016	1742	Male	6653.11	18.176	83718.7	77065.5	78550.3	47064.5	0.0859367	0
1112016	1743	Male	21725.5	91.392	74493	52767.4	62520.9	-134924	0.0448766	0
1112016	1744	Male	4594.96	11.392	51039.8	46444.9	48198.4	-302776	0.123701	0
1112016	1745	Male	1460.69	11.52	47802.1	46341.4	47132.2	-22505.5	0.114476	0
1112016	1746	Male	13469.6	28.8	90548.3	77078.7	83790.9	-343720	0.109351	0
1112016	1747	Male	15582	22.272	73354.9	57772.9	65854.5	-766806	0.089198	0
1112016	1748	Female	14857.5	35.584	76388.5	61531	66639.5	-334133	0.0520284	0
1112016	1749	Male	13395.9	36.48	75160.4	61764.5	68131.4	334621	0.0575593	0
1112016	1750	Female	10328	28.544	87813.2	77485.3	81268.2	-291511	0.0270951	0
1112016	1751	Male	9275	12.032	82564.4	73289.4	77590.5	-837345	0.0298567	0
1112016	1752	Male	2637.55	19.328	48641.1	46003.5	47308.8	-20225.4	0.0897876	0
1112016	1753	Male	4264.12	14.08	84138.4	79874.3	82248.2	-125321	0.144767	0
1112016	1754	Male	8580.13	17.408	86365.2	77785	82503.6	-365286	0.188633	0
1112016	1755	Male	27829.1	55.168	85431.9	57602.8	72554.1	-484375	0.290081	0
1112016	1756	Female	2863.85	19.072	47878	45014.1	46918.2	46757	0.0505513	0
1112016	1757	Female	7614.72	26.112	73900.9	66286.2	70523.9	-12191.8	0.179969	0
1112016	1758	Male	7783.45	18.432	83928	76144.5	81352.5	-206339	0.0477251	0
1112016	1759	Male	1897.16	17.664	75093.8	73196.6	74199	18926	0.0646359	0
1112016	1760	Male	5302.05	11.904	82375.8	77073.8	80477.1	-220617	0.0802041	0
1112016	1761	Male	8592.55	13.824	75104	66511.5	71581.8	-640011	0.077021	0
1112016	1762	Male	9279.15	25.856	86396.4	77117.3	81793.3	-309143	0.0586661	0
1112016	1763	Male	5466.09	16.64	86378.1	80912	83111.7	132955	0.0556692	0
1112016	1764	Male	5643.96	15.744	86702.9	81058.9	82837	-261785	0.0982254	0
1112016	1765	Female	5911.36	14.592	82943.1	77031.7	80404.7	229969	0.0907598	0
1112016	1766	Male	14334.4	13.952	79818.1	65483.7	71974	-994003	0.0469387	0
1112016	1767	Female	3955.01	21.248	103606	99651	101452	-59231.5	0.0582128	0
1112016	1768	Male	14615.7	30.464	83048.4	68432.7	78205	-480570	0.0973826	0
1112016	1769	Female	1754.26	11.264	82919	81164.7	82166.1	-41081.9	0.0653849	0
1112016	1770	Female	10091.4	27.648	88049.7	77958.3	83017.5	185553	0.311766	0
1112016	1771	Male	1957.93	10.624	83003.7	81045.7	82043.9	-18896.6	0.103871	0
1112016	1772	Male	5884.48	25.088	71332.4	65447.9	68756.1	-298571	0.0914576	0
1112016	1773	Male	16469.9	20.608	86204.6	69734.8	78716.7	-712236	0.0865901	0
1112016	1774	Female	17143.3	52.736	91382.3	74239	80365	-109934	0.101631	0
1112016	1775	Male	13127.2	48.256	90200	77072.8	80548.6	-173700	0.0790975	0
1112016	1776	Male	8904.78	13.952	78849	69944.2	73106.4	595138	0.0604078	0
1112016	1777	Male	8702.83	34.432	78512.8	69810	74363.1	-78062.4	0.122453	0
1112016	1778	Male	8168.4	30.208	78674.6	70506.2	73475.5	-47763.9	0.0373125	0
1112016	1779	Male	13857.5	16.384	87530	73672.5	79080.1	645046	0.0464452	0
1112016	1780	Male	12534.7	22.016	74876.3	62341.6	69971.1	715544	0.05917	0
1112016	1781	Female	13529.4	26.88	72327.3	58797.9	67228.7	296655	0.0624484	0
1112016	1782	Male	15012.1	13.568	75838.8	60826.7	69757.5	-962744	0.0646993	0
1112016	1783	Female	4606.16	11.136	70368.2	65762	67189.2	52624.7	0.0626436	0
1112016	1784	Male	8504.84	11.136	85856.9	77352.1	80609.5	-601518	0.0465358	0
1112016	1785	Male	12853.9	20.224	86055.8	73202	81025.4	-439515	0.0583398	0
1112016	1786	Male	8189.26	37.12	85400.7	77211.5	82034.5	33680.1	0.0723131	0
1112016	1787	Male	5088.57	14.72	86700.5	81611.9	85396.5	146966	0.0340283	0
1112016	1788	Male	4323.92	10.752	74389.1	70065.2	72412.8	310755	0.0649246	0
1112016	1789	Male	8326.16	11.904	74846.5	66520.4	71307	-665280	0.0702128	0
1112016	1790	Male	5851.82	16.768	83112.3	77260.5	80533.5	-356414	0.0608066	0
1112016	1791	Male	16150.1	67.712	86944.2	70794.1	79584.3	143790	0.077737	0
1112016	1792	Male	13832.2	24.448	83009.9	69177.7	73058.4	-512625	0.0579054	0
1112016	1793	Male	6134.09	16.128	64331.8	58197.7	61446.6	-313153	0.0254526	0
1112016	1794	Male	13325	19.84	75991.2	62666.2	69039.2	-468494	0.0425597	0
1112016	1795	Male	2908.52	12.032	64468.3	61559.8	63286.1	-83132.8	0.0162351	0
1112016	1796	Male	4758.16	11.648	85991.6	81233.5	82798	-265391	0.0608976	0
1112016	1797	Male	12614.7	18.56	71073.6	58458.8	67166.1	-574172	0.0317101	0
1112016	1798	Male	14158.4	29.824	94172.8	80014.4	84081.7	-269274	0.0607645	0
1112016	1799	Male	4926.11	15.872	82840.5	77914.3	80793.4	223524	0.0669625	0
1112016	1800	Female	6373.65	9.984	80146	73772.4	76555.3	669020	0.0453572	0
1112016	1801	Male	4127.66	9.856	106278	102151	104378	260732	0.0485126	0
1112016	1802	Male	8980.83	12.032	86210.6	77229.8	79605.8	623589	0.0440686	0
1112016	1803	Male	5035.02	10.752	70949.1	65914.1	68316.9	458336	0.0403962	0
1112016	1804	Male	19551.5	60.544	83880.3	64328.8	68057.6	20095.8	0.0373427	0
1112016	1805	Male	5133.45	15.488	70669	65535.6	67738.1	-285848	0.0420172	0
1112016	1806	Male	1786.48	13.696	71164	69377.5	70439.8	1485.57	0.0930243	0
1112016	1807	Male	5943.94	10.24	83708.9	77764.9	79949.4	-623284	0.0234261	0
1112016	1808	Male	5073.7	12.8	70578.9	65505.2	68011.1	-325469	0.0336042	0
1112016	1809	Male	16937.5	20.224	84044.6	67107.1	74255.5	-888563	0.0602526	0
1112016	1810	Male	15842.2	25.728	85970.6	70128.4	76018	-476378	0.0594695	0
1112016	1811	Male	16980.1	14.08	88299.4	71319.2	78931.6	1.28009e+06	0.0308691	0
1112016	1812	Male	6824.85	12.416	86567.9	79743	82030.5	-256261	0.0420516	0
1112016	1813	Male	10026.8	17.28	80047.7	70020.8	76038.7	-526172	0.0496145	0
1112016	1814	Male	6085.64	12.672	74411.7	68326.1	70675.6	-479263	0.022143	Not Close
1112016	1815	Male	8659.16	25.984	71241.6	62582.5	67086.5	-188728	0.0973614	0
1112016	1816	Male	17844.9	15.232	82427.3	64582.4	73131.1	-1.18787e+06	0.0821859	0
1112016	1817	Male	10572	16.384	83673.7	73101.7	76057	511223	0.0639322	0
1112016	1818	Male	3813.38	9.984	76453.9	72640.5	75150.4	-125987	0.0322998	0
1112016	1819	Male	4875.23	11.008	86232.9	81357.7	82645.9	319489	0.0408122	Not Close
1112016	1820	Male	4405.52	10.368	82586.6	78181.1	79664.4	-386305	0.0874029	Not Close
1112016	1821	Male	2428.59	13.056	79782.9	77354.3	78712.1	74802.2	0.0192363	Not Close
1112016	1822	Male	6039.14	13.952	81902.3	75863.1	77921.4	-36154.6	0.0446458	Not Close
1112016	1823	Male	6439.38	11.136	70663.7	64224.4	67346.1	-598645	0.0363392	Not Close
1112016	1824	Male	3864.14	14.08	69929.6	66065.5	67791.9	202724	0.0298551	0
1112016	1825	Male	4256.62	17.408	78915.5	74658.9	77898.2	-25810.6	0.0270897	0
1112016	1826	Male	6106.53	11.648	83495.2	77388.7	79080.6	337195	0.044448	Not Close
1112016	1827	Male	7728.69	17.792	80050.7	72322	76824	516505	0.0793828	Not Close
1112016	1828	Male	13052.3	23.936	81268.3	68216	72899.9	87153.6	0.0369478	Not Close
1112016	1829	Male	10439.5	10.752	78772.4	68332.9	73282.7	1.00995e+06	0.0544429	Not Close
1112016	1830	Male	3045.16	10.88	76379.1	73334	74301.4	-24142.2	0.0270168	Not Close
1112016	1831	Male	9483.18	16.896	86485.5	77002.3	80449.7	468072	0.0328892	Not Close
1112016	1832	Male	7115.91	14.08	84337.4	77221.5	78664.7	-13251.4	0.0357926	0
1112016	1833	Male	18297.6	31.872	86564	68266.4	76192.5	-386520	0.0470818	0
1112016	1834	Male	8614.77	18.816	74373.5	65758.8	69519.3	-347320	0.0312768	0
1112016	1835	Male	2763.75	10.368	83787	81023.3	82261.7	-73220.1	0.100752	0
1112016	1836	Male	15454.6	20.224	87732.3	72277.7	77171.8	649913	0.0515585	0
1112016	1837	Male	10596	17.92	84113	73517	77985.4	263845	0.0305202	0
1112016	1838	Male	8954.52	15.488	78800.5	69846	74418.9	731029	0.0398903	0
1112016	1839	Male	3262.44	13.312	75148.8	71886.3	73523.9	142395	0.0513356	0
1112016	1840	Male	11153.7	29.696	79197.8	68044.1	76657.9	-165900	0.0674266	0
1112016	1841	Male	8917.4	16.768	82440.4	73523	78005	-599351	0.176135	0
1112016	1842	Male	6918.44	17.28	71063.6	64145.2	66995.3	-256924	0.115037	0
1112016	1843	Male	19072.5	53.248	81045.1	61972.6	69597.1	-201503	0.0835066	0
1112016	1844	Male	6000.91	14.208	82299.3	76298.3	78946.3	364261	0.0599637	0
1112016	1845	Male	6584.61	9.984	79230.1	72645.5	76741.6	636488	0.0228437	0
1112016	1846	Male	6464.73	21.248	80338.8	73874.1	76022.6	-280354	0.0385278	0
1112016	1847	Male	6589.63	14.848	76461.4	69871.8	72893.5	295272	0.0253582	0
1112016	1848	Male	12536.1	9.984	78660.3	66124.2	74040.5	1.31609e+06	0.0372913	0
1112016	1849	Female	1760.74	12.288	74806.9	73046.2	74129.5	55932.3	0.0296271	0
1112016	1850	Male	5363.7	12.16	70681.4	65317.7	67617.5	461720	0.0206028	0
1112016	1851	Female	2978.96	11.904	84107.4	81128.4	82334.8	-38881.1	0.0347681	0
1112016	1852	Female	5038.18	22.272	85326.2	80288	81946.9	-14177.8	0.110611	0
1112016	1853	Male	7259.2	15.488	79187	71927.8	76402.4	-287157	0.0848575	0
1112016	1854	Male	9710.39	23.936	83005.8	73295.4	77996.1	-409242	0.0564154	0
1112016	1855	Male	9132.02	17.024	67402.2	58270.2	64242.2	-481997	0.0290131	0
1112016	1856	Female	10339.2	17.792	87888.5	77549.2	80662.6	-543335	0.0836581	0
1112016	1857	Male	9964.74	18.048	84099.6	74134.9	77388.3	442642	0.037812	0
1112016	1858	Male	5937.14	10.88	86924	80986.8	84976.9	479749	0.0469141	0
1112016	1859	Male	4274.59	10.496	83040.5	78766	80520.8	106707	0.0346222	0
1112016	1860	Male	4665.84	11.776	74786.2	70120.4	71490.1	230147	0.0379355	Not Close
1112016	1861	Male	5199.45	14.72	82470.4	77270.9	79534.1	309933	0.0242857	Not Close
1112016	1862	Male	13891.8	25.6	84044.7	70152.9	74276.2	458233	0.0404917	Not Close
1112016	1863	Male	10663.6	11.904	82558.7	71895.1	75830.4	869884	0.0429018	Not Close
1112016	1864	Male	5177.55	9.856	74721.8	69544.2	71793.8	-533078	0.0939821	0
1112016	1865	Male	8885.88	27.264	79761	70875.1	77231.9	74907.5	0.173491	0
1112016	1866	Male	16217.2	42.752	82164.3	65947.1	71418.8	-329749	0.0852227	0
1112016	1867	Female	10202.3	25.088	76172.1	65969.8	70548.3	305065	0.0919217	0
1112016	1868	Male	5697.71	12.544	71155.2	65457.5	68437.8	-542182	0.0785535	0
1112016	1869	Male	7725.65	17.792	85762.9	78037.2	81024.1	120532	0.0781154	0
1112016	1870	Male	10646.6	35.328	76295.8	65649.2	70142.2	333638	0.0553219	0
1112016	1871	Female	10450.3	40.448	84183.9	73733.6	78964.7	173304	0.126049	0
1112016	1872	Male	15034.5	81.28	80575.4	65540.9	71168.8	-73024.5	0.160939	0
1112016	1873	Male	23756.3	26.88	85970.8	62214.5	71837.3	-914424	0.0601902	0
1112016	1874	Male	5183.12	11.008	69892.7	64709.6	67075.8	-349662	0.113153	0
1112016	1875	Male	6678.25	21.504	70807.3	64129	68402.4	-211702	0.151367	0
1112016	1876	Male	19155.9	14.592	82554.4	63398.5	74856.8	-1.30572e+06	0.100961	0
1112016	1877	Male	11914	37.248	85254.8	73340.8	81244.7	62853.4	0.167893	0
1112016	1878	Male	24807	29.44	75902.4	51095.3	64171	-873305	0.139458	0
1112016	1879	Male	5772.42	9.728	66187.1	60414.7	62921.5	-572189	0.0596663	0
1112016	1880	Male	8106.93	35.072	73481	65374.1	68929.9	-4374.02	0.11052	0
1112016	1881	Male	12635.1	56.704	82661.7	70026.6	76674.6	-190586	0.068062	0
1112016	1882	Male	9363.8	14.08	86643.4	77279.6	81659.7	-395080	0.0674811	0
1112016	1883	Male	10672.6	50.176	80003.5	69330.8	71407.7	11411.8	0.0617542	0
1112016	1884	Male	4030.62	36.864	72143	68112.4	70375.9	15703.7	0.0822859	0
1112016	1885	Male	3929.58	11.904	68493.7	64564.1	66837.4	-67795.4	0.0723274	0
1112016	1886	Male	4008.23	13.568	72166.9	68158.6	70142.1	-15735.7	0.0448626	0
1112016	1887	Female	2900.52	12.032	71237.8	68337.3	70372.4	134416	0.0762302	0
1112016	1888	Female	11947	33.92	74586.7	62639.7	69282.2	128596	0.0666533	0
1112016	1889	Male	16160.3	55.424	86055.1	69894.8	76906.2	-158350	0.128243	0
1112016	1890	Male	4210.12	23.68	68801.8	64591.6	66950.1	6648.38	0.106322	0
1112016	1891	Male	7597.75	11.52	57686.4	50088.7	54027.3	-564544	0.0324227	0
1112016	1892	Male	20280.8	39.936	70920.5	50639.8	61564.8	-524435	0.0661614	0
1112016	1893	Male	14739.3	46.208	84169.7	69430.4	74235.7	-331768	0.06414	0
1112016	1894	Male	8487.86	9.984	109985	101497	107226	-666907	0.043695	0
1112016	1895	Male	9107.86	39.296	71272.7	62164.8	66856.9	-84367.7	0.0353934	0
1112016	1896	Female	5051.16	17.024	83959.6	78908.4	81026.4	-9619.68	0.0987294	0
1112016	1897	Male	12683.8	12.416	85957.9	73274.1	80104.7	-886644	0.12405	0
1112016	1898	Male	9568.09	17.28	81961.2	72393.1	78502.1	-185800	0.216165	0
1112016	1899	Female	14501.1	50.688	77498.4	62997.3	72079.6	-139725	0.115261	0
1112016	1900	Male	10101.6	13.056	72463.1	62361.5	67366	-567932	0.028813	0
1112016	1901	Female	16734.4	42.368	90376.4	73642	80332.3	-59313.7	0.167022	0
1112016	1902	Male	11982.6	25.6	73322.1	61339.5	67015.8	-531582	0.160624	0
1112016	1903	Female	5343	19.84	75105.1	69762.1	72257.3	-276646	0.0752965	0
1112016	1904	Male	5229.77	38.144	50952	45722.3	48101	-129812	0.0878445	0
1112016	1905	Male	6959.64	18.176	71215	64255.3	69196.5	-289528	0.117264	0
1112016	1906	Female	10726.6	32	86635.8	75909.2	80131.2	-318048	0.165606	0
1112016	1907	Female	11818.4	53.12	84006.3	72187.9	76711.9	-142320	0.0812162	0
1112016	1908	Male	14461.2	12.672	86790.9	72329.8	78005.4	792904	0.089335	0
1112016	1909	Male	17661.6	49.408	93893.2	76231.5	84968.3	95735.6	0.0846615	0
1112016	1910	Male	4104.57	9.728	48991.6	44887.1	47190.1	-190140	0.064603	0
1112016	1911	Male	6163.95	12.16	83922.1	77758.1	81185.8	-441537	0.242248	0
1112016	1912	Male	11554.5	39.424	76127.7	64573.2	70213.4	-230592	0.206885	0
1112016	1913	Male	11204.4	11.264	86287.6	75083.2	79694.1	-1.11006e+06	0.0871309	0
1112016	1914	Male	10026.5	21.376	75941.6	65915.1	72001	-497909	0.0646573	0
1112016	1915	Male	10614.7	25.856	75107.9	64493.2	68383.7	-226635	0.056598	0
1112016	1916	Male	3282.42	17.792	76438.6	73156.2	74469.1	-144445	0.0213789	0
1112016	1917	Female	3013.06	21.76	75343.7	72330.7	74235.1	64190	0.0276656	0
1112016	1918	Male	2900.78	28.544	47754.2	44853.4	46793.6	3695.21	0.0297454	0
1112016	1919	Male	11618.5	21.76	76145.2	64526.7	69660.8	-332839	0.086718	0
1112016	1920	Male	16509.6	18.176	82645	66135.4	74620.4	-868034	0.0918294	0
1112016	1921	Male	5350.05	18.048	52673.6	47323.6	50523.6	-254082	0.0493184	0
1112016	1922	Male	4598.41	10.88	98229.3	93630.9	94742.5	30504.3	0.031107	0
1112016	1923	Male	5478.2	11.392	82865.4	77387.2	81292.7	414761	0.0868605	0
1112016	1924	Male	2945.45	13.312	94670.5	91725.1	93281	35125.1	0.0234492	0
1112016	1925	Male	2861.11	10.496	47773.8	44912.7	46757.2	-149018	0.0222492	0
1112016	1926	Male	4527.23	22.656	71048.7	66521.5	69467.2	-185466	0.0626795	0
1112016	1927	Male	5551.25	11.904	86513.6	80962.4	82495.7	-259831	0.0636913	0
1112016	1928	Male	4411.73	12.16	93915.4	89503.7	92125.4	167045	0.105195	0
1112016	1929	Male	9033	35.456	74807	65774	69916.3	-201520	0.226029	0
1112016	1930	Female	10877.6	10.752	81852.3	70974.7	75450.3	-894180	0.0837393	0
1112016	1931	Male	5768.48	28.16	47916.6	42148.2	46254	-131123	0.0793412	0
1112016	1932	Female	8214.12	20.608	90542	82327.8	85707	-89484.9	0.0921037	0
1112016	1933	Male	13402.7	11.648	75296.2	61893.5	71370.2	1.0942e+06	0.185289	0
1112016	1934	Male	7592.51	30.72	48787	41194.5	46495.3	-485.667	0.164712	0
1112016	1935	Male	16185.6	27.264	78996.5	62811	69953.7	-343942	0.135126	0
1112016	1936	Female	13897.5	110.464	94840.1	80942.6	88546.6	-18572.5	0.066618	0
1112016	1937	Male	5573.37	12.544	109931	104358	107470	-452189	0.0260355	0
1112016	1938	Male	13670.1	30.208	87963.7	74293.6	81829	236006	0.0779131	0
1112016	1939	Male	8815.32	14.464	86013.2	77197.9	81843.5	587272	0.137179	0
1112016	1940	Male	3413.24	20.48	48491.9	45078.7	46773.6	-69711.7	0.141226	0
1112016	1941	Male	2881.62	26.24	48877.7	45996.1	47196.4	11954.2	0.104524	0
1112016	1942	Male	13042.2	46.592	47913.9	34871.7	44690.2	-205707	0.210541	0
1112016	1943	Male	20135.1	56.064	94195.5	74060.3	80706.5	-37811.2	0.221578	0
1112016	1944	Male	9876.61	11.648	70183.5	60306.9	67234.2	-724066	0.387764	0
1112016	1945	Male	10244	11.264	93838.6	83594.6	88360	1.16356e+06	0.0512012	0
1112016	1946	Male	3937.51	20.736	72313.4	68375.9	70382.9	-72809	0.192846	0
1112016	1947	Male	10534.9	25.6	90846.4	80311.4	84169.8	-461510	0.0829178	0
1112016	1948	Male	5873.45	32.64	83079	77205.6	80598.3	69419.6	0.0774429	0
1112016	1949	Male	6074.26	12.544	75997.3	69923.1	72338.5	453555	0.0328792	0
1112016	1950	Female	1950.23	11.264	71297.6	69347.4	70359.4	97068.4	0.0465423	0
1112016	1951	Male	18134.4	36.992	94614.2	76479.8	84187	-566554	0.0888664	0
1112016	1952	Female	3937.88	20.48	94211.9	90274	91772.8	156986	0.0549843	0
1112016	1953	Male	9616.26	12.544	107226	97609.6	102907	623837	0.0603207	0
1112016	1954	Male	11005.2	26.752	75175.2	64170	69114.2	-333518	0.0617821	0
1112016	1955	Male	5682.05	16.896	74921.9	69239.8	71150.4	-344817	0.0796021	0
1112016	1956	Male	17456.9	45.184	94592.5	77135.6	82118.5	393787	0.11564	0
1112016	1957	Male	25986	19.456	95732.8	69746.8	80828.1	1.414e+06	0.0355727	Not Close
1112016	1958	Male	17846.1	31.616	86018.8	68172.7	72411.1	61366.7	0.0976386	0
1112016	1959	Male	2880.84	25.088	71182.2	68301.4	69983.7	-93280.4	0.0370672	0
1112016	1960	Female	15715.5	33.792	82817.8	67102.3	75505.1	-504760	0.119139	0
1112016	1961	Female	6506.15	16.896	64575.2	58069.1	62102.4	-320886	0.0314299	0
1112016	1962	Female	8106.09	17.92	74120.9	66014.9	68930.3	-345378	0.0723573	0
1112016	1963	Female	3224	27.52	79211.9	75987.9	77854	24298.9	0.0545147	0
1112016	1964	Female	5224.55	10.496	60447	55222.5	57129.7	324959	0.0219146	0
1112016	1965	Female	6490.63	10.24	72223	65732.4	69615.5	-460629	0.0427784	0
1112016	1966	Female	3091.2	17.664	47594.6	44503.4	46157.9	-131674	0.0532376	0
1112016	1967	Female	10336.2	16.768	79757.4	69421.2	73473.2	-752954	0.0779517	0
1112016	1968	Male	6841.61	17.664	70910.9	64069.3	67211	-348018	0.0666988	0
1112016	1969	Male	11945	75.52	80287.5	68342.5	74299.7	-136472	0.0771415	Following
1112016	1970	Male	4710.63	12.672	70987	66276.4	68590.9	-304679	0.0496757	Following
1112016	1971	Male	11194.4	44.8	81617.8	70423.4	77340.5	-122842	0.043463	Following
1112016	1972	Female	11486.6	21.12	80160.5	68673.8	73782.5	489941	0.104083	0
1112016	1973	Male	8229.8	23.168	79148.6	70918.8	74805.6	-196523	0.112292	0
1112016	1974	Male	4539.79	15.232	86492	81952.2	84631	-57092.5	0.0483126	0
1112016	1975	Male	16062.6	19.072	74894.6	58831.9	66899.7	-801110	0.0737202	0
1112016	1976	Male	14428.2	18.944	78856.4	64428.2	69181.6	-619419	0.0678076	0
1112016	1977	Male	15716.7	10.24	79852.5	64135.9	70989.6	-1.49434e+06	0.0480949	0
1112016	1978	Female	4645.73	22.528	70663.6	66017.9	67258.1	154038	0.0260191	0
1112016	1979	Male	9621.38	16	82868.3	73246.9	76974.8	549823	0.125175	0
1112016	1980	Male	11844.9	12.288	80006.6	68161.7	73557.3	-1.06905e+06	0.0358394	0
1112016	1981	Male	12503	18.944	77941.3	65438.3	72484.7	409773	0.113607	0
1112016	1982	Male	10966.5	15.744	79258.4	68291.9	72903.9	871876	0.0296066	0
1112016	1983	Male	867.328	1.024	70601.3	69734	70246.5	-142741	0.0228554	0
1112016	1984	Male	6443.46	12.672	67251.3	60807.8	65518	136968	0.0419574	0
1112016	1985	Female	10657.1	20.608	78664.4	68007.3	70861.7	-368753	0.0467163	0
1112016	1986	Male	1709.67	13.056	47569.8	45860.1	46609.2	-4247.41	0.0464109	0
1112016	1987	Male	5002.61	43.008	47935.7	42933.1	46193.8	-85460.1	0.0551752	0
1112016	1988	Male	4216.95	21.12	68837.8	64620.9	66701.2	-56739.9	0.0477757	0
1112016	1989	Male	9592.97	22.272	82788.4	73195.4	77561.2	-490934	0.0404799	0
1112016	1990	Male	4842.7	14.208	78696.4	73853.7	76554.3	-290221	0.0241299	0
1112016	1991	Male	21321.3	23.552	94400.3	73079	79470.9	-402406	0.095912	0
1112016	1992	Male	11502.6	11.776	79818.9	68316.2	73662.5	941134	0.0499629	0
1112016	1993	Male	13822.9	39.04	86885.5	73062.6	76630.7	-258919	0.0968711	0
1112016	1994	Male	8648.23	18.816	90231.6	81583.4	87587.8	229385	0.0599004	0
1112016	1995	Male	3057.52	17.664	63239.4	60181.9	62166.8	143918	0.118866	0
1112016	1996	Male	4729.91	17.024	71091	66361.1	68288.3	25120.7	0.147231	0
1112016	1997	Male	14481.3	17.28	63330.9	48849.6	57830.6	929032	0.199346	0
1112016	1998	Male	21602.4	40.576	75174.1	53571.8	63478.8	-668794	0.126615	0
1112016	1999	Male	12762.4	10.368	74957.2	62194.8	69029	-1.28986e+06	0.0883474	0
[truncated: 36,200 more rows]
